# Supplementary material for: Step by step: towards a better understanding of the genetic architecture of Alzheimer’s disease
Source: Mol Psychiatry. 2023 May 2;28(7):2716–27. doi: 10.1038/s41380-023-02076-1 (PMC10615767; doi:10.1038/s41380-023-02076-1)
Supplement: Supplementary file 1 — supplementary tables 1-2 [file 41380_2023_2076_MOESM1_ESM.xls]

## Sheet: Table of contents
Supplementary Table 1	Loci associated with Alzheimer’s disease according to the GWAS catalog. Loci were divided into five groups – Tier1, Tier2, Tier3, Not validated and Other – depending on the analysis strategy and the strength of the association in the six main GWASs performed in populations of European ancestry and published since 2019 (see the additional note for details of the methods). aReference SNP (rs) numbe…
Supplementary Table 2	Heritability values reported in the literature for Alzheimer’s disease. Values reported on the observed scale are indicated in grey

## Sheet: Supplementary Table 1
Supplementary Table 1: Loci associated with Alzheimer’s disease according to the GWAS catalog. Loci were divided into five groups – Tier1, Tier2, Tier3, Not validated and Other – depending on the analysis strategy and the strength of the association in the six main GWASs performed in populations of European ancestry and published since 2019 (see the additional note for details of the methods). aR…
Locus			Lead variant								Lead variant results in 6 AD GWAS												Top tag variant of the lead variant in 6 AD GWAS				Top variant in 6 AD GWAS according to the GWAS catalog					Top variant in 6 AD GWAS according to the GWAS summary statistics
Group	Number	Name	rsIDa	ID38b	ID37c	Nearest gened	Is the lead variant available in FUMA ?	Referencee			Studyf	Effect allele	Other allele	Effect allele frequency	Odds-ratio (95% confidence interval)	Z	P-value	N cases	N controls	N total	Heterogeneity I2	Heterogeneity P-value	ID382	rsID1	P-value	r2 TOPMedg	ID382	rsID1	P-value	r2 TOPMedg	r2 1000G	ID382	rsID1	P-value	r2 TOPMedg	r2 1000G
								PUBMEDID	FIRST AUTHOR	Title
Tier2	1	AGRN	rs113020870	chr1:1049997:C:T	1:985377:C:T	AGRN	YES	34493870	Wightman DP	A genome-wide association study with 1,126,563 individuals identifies new risk loci for Alzheimer's disease.	IGAP2	NA	NA	NA	NA	NA	NA	NA	NA	NA	NA	NA	NA	NA	NA	NA	NA	NA	NA	NA	NA	chr1:1062389:CG:C	rs113991671	0.00177	NA	0.001
Tier2	1	AGRN	rs113020870	chr1:1049997:C:T	1:985377:C:T	AGRN	YES	34493870	Wightman DP	A genome-wide association study with 1,126,563 individuals identifies new risk loci for Alzheimer's disease.	PGC1	T	C	0.00289	1.09 (1.05-1.14)	3.99	6.57e-05	NA	NA	364185	NA	NA	chr1:1049997:C:T	rs113020870	6.57e-05	1	NA	NA	NA	NA	NA	chr1:1049997:C:T	rs113020870	6.57e-05	1	1
Tier2	1	AGRN	rs113020870	chr1:1049997:C:T	1:985377:C:T	AGRN	YES	34493870	Wightman DP	A genome-wide association study with 1,126,563 individuals identifies new risk loci for Alzheimer's disease.	IGAP2+UKB	NA	NA	NA	NA	NA	NA	NA	NA	NA	NA	NA	NA	NA	NA	NA	NA	NA	NA	NA	NA	chr1:1053552:G:C	rs2710871	4.23e-06	NA	NA
Tier2	1	AGRN	rs113020870	chr1:1049997:C:T	1:985377:C:T	AGRN	YES	34493870	Wightman DP	A genome-wide association study with 1,126,563 individuals identifies new risk loci for Alzheimer's disease.	GR@ACE	T	C	NA	0.85 (0.53-1.37)	NA	0.512	NA	NA	NA	NA	NA	chr1:1049997:C:T	rs113020870	0.512	1	NA	NA	NA	NA	NA	chr1:1065380:G:A	rs75316104	0.00351	NA	0
Tier2	1	AGRN	rs113020870	chr1:1049997:C:T	1:985377:C:T	AGRN	YES	34493870	Wightman DP	A genome-wide association study with 1,126,563 individuals identifies new risk loci for Alzheimer's disease.	PGC2	T	C	NA	NA	4.19	2.79e-05	NA	NA	438189	NA	NA	chr1:1049997:C:T	rs113020870	2.79e-05	1	chr1:1049997:C:T	rs113020870	4e-08	1	1	chr1:1049997:C:T	rs113020870	2.79e-05	1	1
Tier2	1	AGRN	rs113020870	chr1:1049997:C:T	1:985377:C:T	AGRN	YES	34493870	Wightman DP	A genome-wide association study with 1,126,563 individuals identifies new risk loci for Alzheimer's disease.	EADB	T	C	0.0044	1.16 (1.01-1.34)	NA	0.0369	76073	367064	443137	0	0.855	chr1:1008809:G:A	rs575531402	0.00619	0.722	NA	NA	NA	NA	NA	chr1:1083795:C:G	rs2298215	4.03e-05	NA	0.001
Tier2	2	SORT1	rs141749679	chr1:109345810:T:C	1:109888432:T:C	SORT1	NO	35379992	Bellenguez C	New insights into the genetic etiology of Alzheimer's disease and related dementias.	IGAP2	NA	NA	NA	NA	NA	NA	NA	NA	NA	NA	NA	NA	NA	NA	NA	NA	NA	NA	NA	NA	NA	NA	NA	NA	NA
Tier2	2	SORT1	rs141749679	chr1:109345810:T:C	1:109888432:T:C	SORT1	NO	35379992	Bellenguez C	New insights into the genetic etiology of Alzheimer's disease and related dementias.	PGC1	C	T	0.00276	1.09 (1.04-1.14)	3.86	0.000116	NA	NA	364859	NA	NA	chr1:109345810:T:C	rs141749679	0.000116	1	NA	NA	NA	NA	NA	NA	NA	NA	NA	NA
Tier2	2	SORT1	rs141749679	chr1:109345810:T:C	1:109888432:T:C	SORT1	NO	35379992	Bellenguez C	New insights into the genetic etiology of Alzheimer's disease and related dementias.	IGAP2+UKB	NA	NA	NA	NA	NA	NA	NA	NA	NA	NA	NA	NA	NA	NA	NA	NA	NA	NA	NA	NA	NA	NA	NA	NA	NA
Tier2	2	SORT1	rs141749679	chr1:109345810:T:C	1:109888432:T:C	SORT1	NO	35379992	Bellenguez C	New insights into the genetic etiology of Alzheimer's disease and related dementias.	GR@ACE	C	T	NA	1.36 (0.91-2.04)	NA	0.134	NA	NA	NA	NA	NA	chr1:109345810:T:C	rs141749679	0.134	1	NA	NA	NA	NA	NA	NA	NA	NA	NA	NA
Tier2	2	SORT1	rs141749679	chr1:109345810:T:C	1:109888432:T:C	SORT1	NO	35379992	Bellenguez C	New insights into the genetic etiology of Alzheimer's disease and related dementias.	PGC2	C	T	NA	NA	4.39	1.14e-05	NA	NA	438863	NA	NA	chr1:109345810:T:C	rs141749679	1.14e-05	1	NA	NA	NA	NA	NA	NA	NA	NA	NA	NA
Tier2	2	SORT1	rs141749679	chr1:109345810:T:C	1:109888432:T:C	SORT1	NO	35379992	Bellenguez C	New insights into the genetic etiology of Alzheimer's disease and related dementias.	EADB	C	T	0.0038	1.37 (1.19-1.57)	NA	7.99e-06	84361	391220	475581	0	0.769	chr1:109345810:T:C	rs141749679	7.99e-06	1	chr1:109345810:T:C	rs141749679	8e-09	1	1	NA	NA	NA	NA	NA
Tier2	3	ADAMTS4	rs4575098	chr1:161185602:G:A	1:161155392:G:A	ADAMTS4	YES	30617256	Jansen IE	Genome-wide meta-analysis identifies new loci and functional pathways influencing Alzheimer's disease risk.	IGAP2	A	G	NA	1.04 (1.01-1.07)	NA	0.0234	NA	NA	NA	NA	NA	chr1:161173522:T:C	rs11579514	0.0146	0.647	NA	NA	NA	NA	NA	chr1:161099754:G:A	rs1128750	0.0028	NA	0.016
Tier2	3	ADAMTS4	rs4575098	chr1:161185602:G:A	1:161155392:G:A	ADAMTS4	YES	30617256	Jansen IE	Genome-wide meta-analysis identifies new loci and functional pathways influencing Alzheimer's disease risk.	PGC1	A	G	0.228	1.02 (1.01-1.02)	6.37	1.9e-10	NA	NA	434326	NA	NA	chr1:161185602:G:A	rs4575098	1.9e-10	1	chr1:161185602:G:A	rs4575098	2e-10	1	1	chr1:161185602:G:A	rs4575098	1.9e-10	1	1
Tier2	3	ADAMTS4	rs4575098	chr1:161185602:G:A	1:161155392:G:A	ADAMTS4	YES	30617256	Jansen IE	Genome-wide meta-analysis identifies new loci and functional pathways influencing Alzheimer's disease risk.	IGAP2+UKB	A	G	0.235	1.06 (1.04-1.09)	NA	4.3e-08	NA	NA	NA	70.91	0.0637	chr1:161185602:G:A	rs4575098	4.3e-08	1	NA	NA	NA	NA	NA	chr1:161185602:G:A	rs4575098	4.3e-08	1	1
Tier2	3	ADAMTS4	rs4575098	chr1:161185602:G:A	1:161155392:G:A	ADAMTS4	YES	30617256	Jansen IE	Genome-wide meta-analysis identifies new loci and functional pathways influencing Alzheimer's disease risk.	GR@ACE	A	G	NA	1.06 (1.04-1.08)	NA	1.64e-07	NA	NA	NA	NA	NA	chr1:161185602:G:A	rs4575098	1.64e-07	1	NA	NA	NA	NA	NA	chr1:161185602:G:A	rs4575098	1.64e-07	1	1
Tier2	3	ADAMTS4	rs4575098	chr1:161185602:G:A	1:161155392:G:A	ADAMTS4	YES	30617256	Jansen IE	Genome-wide meta-analysis identifies new loci and functional pathways influencing Alzheimer's disease risk.	PGC2	A	G	NA	NA	5.45	4.96e-08	NA	NA	760745	NA	NA	chr1:161185602:G:A	rs4575098	4.96e-08	1	NA	NA	NA	NA	NA	chr1:161185602:G:A	rs4575098	4.96e-08	1	1
Tier2	3	ADAMTS4	rs4575098	chr1:161185602:G:A	1:161155392:G:A	ADAMTS4	YES	30617256	Jansen IE	Genome-wide meta-analysis identifies new loci and functional pathways influencing Alzheimer's disease risk.	EADB	A	G	0.24	1.06 (1.04-1.08)	NA	1.33e-08	85934	401577	487511	48.3	0.0304	chr1:161185602:G:A	rs4575098	1.33e-08	1	chr1:161141573:C:T	rs11591206	2e-08	0.622	0.581	chr1:161185602:G:A	rs4575098	1.33e-08	1	1
Tier1	4	CR1	rs679515	chr1:207577223:T:C	1:207750568:T:C	CR1	YES	35379992	Bellenguez C	New insights into the genetic etiology of Alzheimer's disease and related dementias.	IGAP2	T	C	NA	1.16 (1.12-1.21)	NA	1.56e-16	NA	NA	NA	NA	NA	chr1:207577223:T:C	rs679515	1.56e-16	1	NA	NA	NA	NA	NA	chr1:207577223:T:C	rs679515	1.56e-16	1	1
Tier1	4	CR1	rs679515	chr1:207577223:T:C	1:207750568:T:C	CR1	YES	35379992	Bellenguez C	New insights into the genetic etiology of Alzheimer's disease and related dementias.	PGC1	T	C	0.171	1.03 (1.02-1.03)	8.88	6.83e-19	NA	NA	435757	NA	NA	chr1:207577223:T:C	rs679515	6.83e-19	1	chr1:207613483:A:G	rs2093760	1e-18	0.927	0.896	chr1:207577223:T:C	rs679515	6.83e-19	1	1
Tier1	4	CR1	rs679515	chr1:207577223:T:C	1:207750568:T:C	CR1	YES	35379992	Bellenguez C	New insights into the genetic etiology of Alzheimer's disease and related dementias.	IGAP2+UKB	T	C	0.177	1.13 (1.1-1.16)	NA	1.4e-23	NA	NA	NA	76.55	0.0389	chr1:207577223:T:C	rs679515	1.4e-23	1	NA	NA	NA	NA	NA	chr1:207577223:T:C	rs679515	1.4e-23	1	1
Tier1	4	CR1	rs679515	chr1:207577223:T:C	1:207750568:T:C	CR1	YES	35379992	Bellenguez C	New insights into the genetic etiology of Alzheimer's disease and related dementias.	GR@ACE	T	C	NA	1.13 (1.1-1.16)	NA	2.49e-24	NA	NA	NA	NA	NA	chr1:207629207:A:C	rs4844610	7.3e-31	0.944	NA	NA	NA	NA	NA	chr1:207629207:A:C	rs4844610	7.3e-31	0.944	0.945
Tier1	4	CR1	rs679515	chr1:207577223:T:C	1:207750568:T:C	CR1	YES	35379992	Bellenguez C	New insights into the genetic etiology of Alzheimer's disease and related dementias.	PGC2	T	C	NA	NA	10.4	2.42e-25	NA	NA	762176	NA	NA	chr1:207577223:T:C	rs679515	2.42e-25	1	chr1:207577223:T:C	rs679515	2e-25	1	1	chr1:207577223:T:C	rs679515	2.42e-25	1	1
Tier1	4	CR1	rs679515	chr1:207577223:T:C	1:207750568:T:C	CR1	YES	35379992	Bellenguez C	New insights into the genetic etiology of Alzheimer's disease and related dementias.	EADB	T	C	0.188	1.13 (1.11-1.16)	NA	5.15e-33	85934	401577	487511	9.8	0.349	chr1:207518704:A:G	rs6656401	2.84e-33	0.951	chr1:207577223:T:C	rs679515	7e-46	1	1	chr1:207518704:A:G	rs6656401	2.84e-33	0.951	0.932
Tier3	5	ADAM17	rs72777026	chr2:9558882:A:G	2:9699011:A:G	ADAM17	YES	35379992	Bellenguez C	New insights into the genetic etiology of Alzheimer's disease and related dementias.	IGAP2	G	A	NA	1.05 (1-1.1)	NA	0.0369	NA	NA	NA	NA	NA	chr2:9548014:C:T	rs13033880	0.0153	0.729	NA	NA	NA	NA	NA	chr2:9557395:G:T	rs12329030	0.00505	NA	0.228
Tier3	5	ADAM17	rs72777026	chr2:9558882:A:G	2:9699011:A:G	ADAM17	YES	35379992	Bellenguez C	New insights into the genetic etiology of Alzheimer's disease and related dementias.	PGC1	G	A	0.145	1.01 (1.01-1.02)	3.65	0.000266	NA	NA	428071	NA	NA	chr2:9558881:C:T	rs72777025	0.000228	0.994	NA	NA	NA	NA	NA	chr2:9558881:C:T	rs72777025	0.000228	0.994	0.991
Tier3	5	ADAM17	rs72777026	chr2:9558882:A:G	2:9699011:A:G	ADAM17	YES	35379992	Bellenguez C	New insights into the genetic etiology of Alzheimer's disease and related dementias.	IGAP2+UKB	G	A	0.144	1.05 (1.02-1.08)	NA	0.000353	NA	NA	NA	0	0.859	chr2:9558882:A:G	rs72777026	0.000353	1	NA	NA	NA	NA	NA	chr2:9557395:G:T	rs12329030	0.000275	NA	0.228
Tier3	5	ADAM17	rs72777026	chr2:9558882:A:G	2:9699011:A:G	ADAM17	YES	35379992	Bellenguez C	New insights into the genetic etiology of Alzheimer's disease and related dementias.	GR@ACE	G	A	NA	1.06 (1.03-1.09)	NA	3.31e-05	NA	NA	NA	NA	NA	chr2:9561748:T:C	rs7579866	2.43e-05	0.971	NA	NA	NA	NA	NA	chr2:9561748:T:C	rs7579866	2.43e-05	0.971	0.975
Tier3	5	ADAM17	rs72777026	chr2:9558882:A:G	2:9699011:A:G	ADAM17	YES	35379992	Bellenguez C	New insights into the genetic etiology of Alzheimer's disease and related dementias.	PGC2	G	A	NA	NA	2.74	0.00608	NA	NA	717831	NA	NA	chr2:9524053:T:A	rs12992796	0.00291	0.711	NA	NA	NA	NA	NA	chr2:9524053:T:A	rs12992796	0.00291	0.711	0.744
Tier3	5	ADAM17	rs72777026	chr2:9558882:A:G	2:9699011:A:G	ADAM17	YES	35379992	Bellenguez C	New insights into the genetic etiology of Alzheimer's disease and related dementias.	EADB	G	A	0.144	1.06 (1.03-1.08)	NA	1.91e-06	85934	401577	487511	0	0.673	chr2:9543567:T:C	rs10179642	1.07e-06	0.728	chr2:9558882:A:G	rs72777026	3e-08	1	1	chr2:9529173:G:A	rs11693156	1.01e-06	NA	0.035
Tier2	6	PRKD3	rs876461	chr2:37288815:G:A	2:37515958:G:A	PRKD3	YES	34099642	de Rojas I	Common variants in Alzheimer's disease and risk stratification by polygenic risk scores.	IGAP2	A	G	NA	1.08 (1.03-1.12)	NA	0.000617	NA	NA	NA	NA	NA	chr2:37250771:A:G	rs9318	6.82e-05	0.957	NA	NA	NA	NA	NA	chr2:37250771:A:G	rs9318	6.82e-05	0.957	0.941
Tier2	6	PRKD3	rs876461	chr2:37288815:G:A	2:37515958:G:A	PRKD3	YES	34099642	de Rojas I	Common variants in Alzheimer's disease and risk stratification by polygenic risk scores.	PGC1	A	G	0.127	1.01 (1.01-1.02)	3.98	7.02e-05	NA	NA	443753	NA	NA	chr2:37249545:C:G	rs56059847	2.49e-05	0.719	NA	NA	NA	NA	NA	chr2:37249545:C:G	rs56059847	2.49e-05	0.719	NA
Tier2	6	PRKD3	rs876461	chr2:37288815:G:A	2:37515958:G:A	PRKD3	YES	34099642	de Rojas I	Common variants in Alzheimer's disease and risk stratification by polygenic risk scores.	IGAP2+UKB	A	G	0.126	1.06 (1.03-1.09)	NA	0.000165	NA	NA	NA	36.49	0.21	chr2:37249545:C:G	rs56059847	3.44e-06	0.719	NA	NA	NA	NA	NA	chr2:37249545:C:G	rs56059847	3.44e-06	0.719	NA
Tier2	6	PRKD3	rs876461	chr2:37288815:G:A	2:37515958:G:A	PRKD3	YES	34099642	de Rojas I	Common variants in Alzheimer's disease and risk stratification by polygenic risk scores.	GR@ACE	A	G	NA	1.07 (1.04-1.09)	NA	9.14e-07	NA	NA	NA	NA	NA	chr2:37249545:C:G	rs56059847	3.08e-07	0.719	chr2:37288815:G:A	rs876461	1e-09	1	1	chr2:37257583:G:A	rs2192939	2.67e-08	NA	0.097
Tier2	6	PRKD3	rs876461	chr2:37288815:G:A	2:37515958:G:A	PRKD3	YES	34099642	de Rojas I	Common variants in Alzheimer's disease and risk stratification by polygenic risk scores.	PGC2	A	G	NA	NA	3.73	0.000195	NA	NA	762692	NA	NA	chr2:37249545:C:G	rs56059847	1.94e-07	0.719	NA	NA	NA	NA	NA	chr2:37249545:C:G	rs56059847	1.94e-07	0.719	NA
Tier2	6	PRKD3	rs876461	chr2:37288815:G:A	2:37515958:G:A	PRKD3	YES	34099642	de Rojas I	Common variants in Alzheimer's disease and risk stratification by polygenic risk scores.	EADB	A	G	0.129	1.06 (1.03-1.08)	NA	6.46e-06	85934	401577	487511	23.3	0.214	chr2:37306032:T:C	rs2268987	4.97e-07	0.78	chr2:37304796:T:C	rs17020490	3e-09	0.899	0.811	chr2:37306032:T:C	rs2268987	4.97e-07	0.78	0.707
Tier1	7	NCK2	rs143080277	chr2:105749599:T:C	2:106366056:T:C	NCK2	YES	35379992	Bellenguez C	New insights into the genetic etiology of Alzheimer's disease and related dementias.	IGAP2	C	T	NA	1.58 (1.28-1.95)	NA	1.51e-05	NA	NA	NA	NA	NA	chr2:105749599:T:C	rs143080277	1.51e-05	1	NA	NA	NA	NA	NA	chr2:105749599:T:C	rs143080277	1.51e-05	1	1
Tier1	7	NCK2	rs143080277	chr2:105749599:T:C	2:106366056:T:C	NCK2	YES	35379992	Bellenguez C	New insights into the genetic etiology of Alzheimer's disease and related dementias.	PGC1	NA	NA	NA	NA	NA	NA	NA	NA	NA	NA	NA	NA	NA	NA	NA	NA	NA	NA	NA	NA	chr2:105618971:A:C	rs115186657	3.7e-05	0.583	0.358
Tier1	7	NCK2	rs143080277	chr2:105749599:T:C	2:106366056:T:C	NCK2	YES	35379992	Bellenguez C	New insights into the genetic etiology of Alzheimer's disease and related dementias.	IGAP2+UKB	C	T	0.00435	1.68 (1.46-1.94)	NA	1.28e-12	NA	NA	NA	0	0.411	chr2:105749599:T:C	rs143080277	1.28e-12	1	chr2:105749599:T:C	rs143080277	1e-12	1	1	chr2:105749599:T:C	rs143080277	1.28e-12	1	1
Tier1	7	NCK2	rs143080277	chr2:105749599:T:C	2:106366056:T:C	NCK2	YES	35379992	Bellenguez C	New insights into the genetic etiology of Alzheimer's disease and related dementias.	GR@ACE	C	T	NA	1.49 (1.23-1.79)	NA	3.73e-05	NA	NA	NA	NA	NA	chr2:105749599:T:C	rs143080277	3.73e-05	1	NA	NA	NA	NA	NA	chr2:105737831:T:A	rs145948578	1.66e-05	NA	0
Tier1	7	NCK2	rs143080277	chr2:105749599:T:C	2:106366056:T:C	NCK2	YES	35379992	Bellenguez C	New insights into the genetic etiology of Alzheimer's disease and related dementias.	PGC2	C	T	NA	NA	4.33	1.51e-05	NA	NA	63926	NA	NA	chr2:105749599:T:C	rs143080277	1.51e-05	1	chr2:105618971:A:C	rs115186657	1e-08	0.583	0.358	chr2:105749599:T:C	rs143080277	1.51e-05	1	1
Tier1	7	NCK2	rs143080277	chr2:105749599:T:C	2:106366056:T:C	NCK2	YES	35379992	Bellenguez C	New insights into the genetic etiology of Alzheimer's disease and related dementias.	EADB	C	T	0.0051	1.48 (1.31-1.66)	NA	7.89e-11	84361	391220	475581	39.2	0.13	chr2:105749599:T:C	rs143080277	7.89e-11	1	chr2:105749599:T:C	rs143080277	2e-13	1	1	chr2:105749599:T:C	rs143080277	7.89e-11	1	1
Tier1	8	BIN1	rs6733839	chr2:127135234:C:T	2:127892810:C:T	BIN1	YES	35379992	Bellenguez C	New insights into the genetic etiology of Alzheimer's disease and related dementias.	IGAP2	T	C	NA	1.18 (1.15-1.22)	NA	4.02e-28	NA	NA	NA	NA	NA	chr2:127135234:C:T	rs6733839	4.02e-28	1	NA	NA	NA	NA	NA	chr2:127135234:C:T	rs6733839	4.02e-28	1	1
Tier1	8	BIN1	rs6733839	chr2:127135234:C:T	2:127892810:C:T	BIN1	YES	35379992	Bellenguez C	New insights into the genetic etiology of Alzheimer's disease and related dementias.	PGC1	T	C	0.382	1.06 (1.05-1.07)	11.3	1.28e-29	NA	NA	71639	NA	NA	chr2:127133851:A:C	rs4663105	1.45e-44	0.895	chr2:127133851:A:C	rs4663105	3e-44	0.895	0.897	chr2:127133851:A:C	rs4663105	1.45e-44	0.895	0.897
Tier1	8	BIN1	rs6733839	chr2:127135234:C:T	2:127892810:C:T	BIN1	YES	35379992	Bellenguez C	New insights into the genetic etiology of Alzheimer's disease and related dementias.	IGAP2+UKB	T	C	0.391	1.17 (1.15-1.19)	NA	1.1e-54	NA	NA	NA	26.68	0.243	chr2:127135234:C:T	rs6733839	1.1e-54	1	chr2:127135234:C:T	rs6733839	1e-54	1	1	chr2:127135234:C:T	rs6733839	1.1e-54	1	1
Tier1	8	BIN1	rs6733839	chr2:127135234:C:T	2:127892810:C:T	BIN1	YES	35379992	Bellenguez C	New insights into the genetic etiology of Alzheimer's disease and related dementias.	GR@ACE	T	C	NA	1.18 (1.16-1.21)	NA	6.43e-77	NA	NA	NA	NA	NA	chr2:127135234:C:T	rs6733839	6.43e-77	1	NA	NA	NA	NA	NA	chr2:127135234:C:T	rs6733839	6.43e-77	1	1
Tier1	8	BIN1	rs6733839	chr2:127135234:C:T	2:127892810:C:T	BIN1	YES	35379992	Bellenguez C	New insights into the genetic etiology of Alzheimer's disease and related dementias.	PGC2	T	C	NA	NA	12.15	5.73e-34	NA	NA	398058	NA	NA	chr2:127133851:A:C	rs4663105	6.72e-55	0.895	chr2:127133851:A:C	rs4663105	4e-58	0.895	0.897	chr2:127133851:A:C	rs4663105	6.72e-55	0.895	0.897
Tier1	8	BIN1	rs6733839	chr2:127135234:C:T	2:127892810:C:T	BIN1	YES	35379992	Bellenguez C	New insights into the genetic etiology of Alzheimer's disease and related dementias.	EADB	T	C	0.389	1.18 (1.16-1.2)	NA	6.48e-90	85934	401577	487511	41.6	0.0641	chr2:127135234:C:T	rs6733839	6.48e-90	1	chr2:127135234:C:T	rs6733839	6e-118	1	1	chr2:127135234:C:T	rs6733839	6.48e-90	1	1
Tier2	9	WDR12/ICA1L	rs139643391	chr2:202878716:TC:T	2:203743439:TC:T	WDR12	YES	35379992	Bellenguez C	New insights into the genetic etiology of Alzheimer's disease and related dementias.	IGAP2	T	TC	NA	0.94 (0.91-0.99)	NA	0.00765	NA	NA	NA	NA	NA	chr2:202871479:CCG:C	chr2:202871479:CCG:C	0.0022	0.993	NA	NA	NA	NA	NA	chr2:202871479:CCG:C	rs145741252	0.0022	0.993	1
Tier2	9	WDR12/ICA1L	rs139643391	chr2:202878716:TC:T	2:203743439:TC:T	WDR12	YES	35379992	Bellenguez C	New insights into the genetic etiology of Alzheimer's disease and related dementias.	PGC1	T	TC	0.128	0.98 (0.95-1.01)	-1.5	0.133	NA	NA	24984	NA	NA	chr2:202774778:A:G	rs72932709	2.43e-05	0.94	NA	NA	NA	NA	NA	chr2:202774778:A:G	rs72932709	2.43e-05	0.94	0.958
Tier2	9	WDR12/ICA1L	rs139643391	chr2:202878716:TC:T	2:203743439:TC:T	WDR12	YES	35379992	Bellenguez C	New insights into the genetic etiology of Alzheimer's disease and related dementias.	IGAP2+UKB	T	TC	0.128	0.94 (0.92-0.97)	NA	1.54e-05	NA	NA	NA	0	0.784	chr2:202871479:CCG:C	chr2:202871479:CCG:C	4.4e-06	0.993	NA	NA	NA	NA	NA	chr2:202871479:CCG:C	rs145741252	4.4e-06	0.993	1
Tier2	9	WDR12/ICA1L	rs139643391	chr2:202878716:TC:T	2:203743439:TC:T	WDR12	YES	35379992	Bellenguez C	New insights into the genetic etiology of Alzheimer's disease and related dementias.	GR@ACE	NA	NA	NA	NA	NA	NA	NA	NA	NA	NA	NA	chr2:202774672:T:C	rs72932707	2.58e-06	0.942	NA	NA	NA	NA	NA	chr2:203184117:G:A	rs10932008	2.39e-06	0.547	0.623
Tier2	9	WDR12/ICA1L	rs139643391	chr2:202878716:TC:T	2:203743439:TC:T	WDR12	YES	35379992	Bellenguez C	New insights into the genetic etiology of Alzheimer's disease and related dementias.	PGC2	NA	NA	NA	NA	NA	NA	NA	NA	NA	NA	NA	chr2:202774778:A:G	rs72932709	4.66e-06	0.94	NA	NA	NA	NA	NA	chr2:202774778:A:G	rs72932709	4.66e-06	0.94	0.958
Tier2	9	WDR12/ICA1L	rs139643391	chr2:202878716:TC:T	2:203743439:TC:T	WDR12	YES	35379992	Bellenguez C	New insights into the genetic etiology of Alzheimer's disease and related dementias.	EADB	T	TC	0.131	0.94 (0.92-0.96)	NA	2.56e-07	84465	394472	478937	47.3	0.0558	chr2:202790400:CTAT:C	rs139738276	2.54e-07	0.983	chr2:202878716:TC:T	rs139643391	1e-08	1	1	chr2:203184117:G:A	rs10932008	1.24e-07	0.547	0.623
Tier1	10	INPP5D	rs10933431	chr2:233117202:G:C	2:233981912:G:C	INPP5D	YES	35379992	Bellenguez C	New insights into the genetic etiology of Alzheimer's disease and related dementias.	IGAP2	G	C	NA	0.9 (0.87-0.94)	NA	2.55e-07	NA	NA	NA	NA	NA	chr2:233117202:G:C	rs10933431	2.55e-07	1	NA	NA	NA	NA	NA	chr2:233117202:G:C	rs10933431	2.55e-07	1	1
Tier1	10	INPP5D	rs10933431	chr2:233117202:G:C	2:233981912:G:C	INPP5D	YES	35379992	Bellenguez C	New insights into the genetic etiology of Alzheimer's disease and related dementias.	PGC1	G	C	0.244	0.98 (0.98-0.99)	-6.15	7.62e-10	NA	NA	436498	NA	NA	chr2:233117202:G:C	rs10933431	7.62e-10	1	chr2:233117202:G:C	rs10933431	9e-10	1	1	chr2:233117202:G:C	rs10933431	7.62e-10	1	1
Tier1	10	INPP5D	rs10933431	chr2:233117202:G:C	2:233981912:G:C	INPP5D	YES	35379992	Bellenguez C	New insights into the genetic etiology of Alzheimer's disease and related dementias.	IGAP2+UKB	G	C	0.218	0.93 (0.9-0.95)	NA	1.41e-10	NA	NA	NA	56.42	0.13	chr2:233117202:G:C	rs10933431	1.41e-10	1	NA	NA	NA	NA	NA	chr2:233117202:G:C	rs10933431	1.41e-10	1	1
Tier1	10	INPP5D	rs10933431	chr2:233117202:G:C	2:233981912:G:C	INPP5D	YES	35379992	Bellenguez C	New insights into the genetic etiology of Alzheimer's disease and related dementias.	GR@ACE	G	C	NA	0.93 (0.91-0.95)	NA	3.64e-12	NA	NA	NA	NA	NA	chr2:233117202:G:C	rs10933431	3.64e-12	1	NA	NA	NA	NA	NA	chr2:233117202:G:C	rs10933431	3.64e-12	1	1
Tier1	10	INPP5D	rs10933431	chr2:233117202:G:C	2:233981912:G:C	INPP5D	YES	35379992	Bellenguez C	New insights into the genetic etiology of Alzheimer's disease and related dementias.	PGC2	G	C	NA	NA	-4.98	6.28e-07	NA	NA	762917	NA	NA	chr2:233117202:G:C	rs10933431	6.28e-07	1	chr2:233173931:A:C	rs7597763	5e-09	NA	0.124	chr2:233173931:A:C	rs7597763	1.89e-08	NA	0.124
Tier1	10	INPP5D	rs10933431	chr2:233117202:G:C	2:233981912:G:C	INPP5D	YES	35379992	Bellenguez C	New insights into the genetic etiology of Alzheimer's disease and related dementias.	EADB	G	C	0.234	0.92 (0.9-0.94)	NA	1.04e-17	85665	400902	486567	0	0.742	chr2:233117202:G:C	rs10933431	1.04e-17	1	chr2:233117202:G:C	rs10933431	4e-18	1	1	chr2:233117202:G:C	rs10933431	1.04e-17	1	1
Tier3	11	HESX1	rs184384746	chr3:57192122:C:T	3:57226150:C:T	HESX1	YES	30617256	Jansen IE	Genome-wide meta-analysis identifies new loci and functional pathways influencing Alzheimer's disease risk.	IGAP2	NA	NA	NA	NA	NA	NA	NA	NA	NA	NA	NA	chr3:57583695:G:A	rs150527751	0.0317	0.627	NA	NA	NA	NA	NA	chr3:56684839:A:AT	rs11384822	0.000369	NA	NA
Tier3	11	HESX1	rs184384746	chr3:57192122:C:T	3:57226150:C:T	HESX1	YES	30617256	Jansen IE	Genome-wide meta-analysis identifies new loci and functional pathways influencing Alzheimer's disease risk.	PGC1	T	C	0.00111	1.22 (1.14-1.31)	5.69	1.24e-08	NA	NA	364480	NA	NA	chr3:57192122:C:T	rs184384746	1.24e-08	1	chr3:57192122:C:T	rs184384746	1e-08	1	1	chr3:57192122:C:T	rs184384746	1.24e-08	1	1
Tier3	11	HESX1	rs184384746	chr3:57192122:C:T	3:57226150:C:T	HESX1	YES	30617256	Jansen IE	Genome-wide meta-analysis identifies new loci and functional pathways influencing Alzheimer's disease risk.	IGAP2+UKB	NA	NA	NA	NA	NA	NA	NA	NA	NA	NA	NA	chr3:57571234:T:C	rs145040262	0.0904	0.64	NA	NA	NA	NA	NA	chr3:56380359:C:T	rs12496048	3.54e-05	NA	0
Tier3	11	HESX1	rs184384746	chr3:57192122:C:T	3:57226150:C:T	HESX1	YES	30617256	Jansen IE	Genome-wide meta-analysis identifies new loci and functional pathways influencing Alzheimer's disease risk.	GR@ACE	T	C	NA	0.87 (0.38-1.98)	NA	0.742	NA	NA	NA	NA	NA	chr3:57571234:T:C	rs145040262	0.0382	0.64	NA	NA	NA	NA	NA	chr3:56335481:G:T	rs1452213	9.25e-05	NA	0
Tier3	11	HESX1	rs184384746	chr3:57192122:C:T	3:57226150:C:T	HESX1	YES	30617256	Jansen IE	Genome-wide meta-analysis identifies new loci and functional pathways influencing Alzheimer's disease risk.	PGC2	NA	NA	NA	NA	NA	NA	NA	NA	NA	NA	NA	chr3:57216240:A:G	rs147375092	2.74e-06	1	NA	NA	NA	NA	NA	chr3:57216240:A:G	rs147375092	2.74e-06	1	1
Tier3	11	HESX1	rs184384746	chr3:57192122:C:T	3:57226150:C:T	HESX1	YES	30617256	Jansen IE	Genome-wide meta-analysis identifies new loci and functional pathways influencing Alzheimer's disease risk.	EADB	T	C	0.0014	1.12 (0.89-1.42)	NA	0.334	81503	380555	462058	73.7	0.0043	chr3:57644165:A:G	rs532772403	0.105	0.64	NA	NA	NA	NA	NA	chr3:56335481:G:T	rs1452213	2.72e-06	NA	0
Tier2	12	MME	rs61762319	chr3:155084189:A:G	3:154801978:A:G	MME	YES	35379992	Bellenguez C	New insights into the genetic etiology of Alzheimer's disease and related dementias.	IGAP2	G	A	NA	1.19 (1.06-1.33)	NA	0.00218	NA	NA	NA	NA	NA	chr3:155084189:A:G	rs61762319	0.00218	1	NA	NA	NA	NA	NA	chr3:155114433:A:G	rs3773892	0.00136	NA	0.002
Tier2	12	MME	rs61762319	chr3:155084189:A:G	3:154801978:A:G	MME	YES	35379992	Bellenguez C	New insights into the genetic etiology of Alzheimer's disease and related dementias.	PGC1	G	A	0.0192	1.03 (1.01-1.04)	3.06	0.00223	NA	NA	382336	NA	NA	chr3:155135932:G:C	rs76207154	0.000179	0.823	NA	NA	NA	NA	NA	chr3:155135932:G:C	rs76207154	0.000179	0.823	0.693
Tier2	12	MME	rs61762319	chr3:155084189:A:G	3:154801978:A:G	MME	YES	35379992	Bellenguez C	New insights into the genetic etiology of Alzheimer's disease and related dementias.	IGAP2+UKB	G	A	0.0291	1.14 (1.07-1.21)	NA	2.93e-05	NA	NA	NA	0	0.367	chr3:155084189:A:G	rs61762319	2.93e-05	1	NA	NA	NA	NA	NA	chr3:155084189:A:G	rs61762319	2.93e-05	1	1
Tier2	12	MME	rs61762319	chr3:155084189:A:G	3:154801978:A:G	MME	YES	35379992	Bellenguez C	New insights into the genetic etiology of Alzheimer's disease and related dementias.	GR@ACE	G	A	NA	1.14 (1.07-1.21)	NA	2.03e-05	NA	NA	NA	NA	NA	chr3:155135932:G:C	rs76207154	6.86e-06	0.823	NA	NA	NA	NA	NA	chr3:155135932:G:C	rs76207154	6.86e-06	0.823	0.693
Tier2	12	MME	rs61762319	chr3:155084189:A:G	3:154801978:A:G	MME	YES	35379992	Bellenguez C	New insights into the genetic etiology of Alzheimer's disease and related dementias.	PGC2	G	A	NA	NA	3.8	0.000144	NA	NA	530930	NA	NA	chr3:155084189:A:G	rs61762319	0.000144	1	NA	NA	NA	NA	NA	chr3:155044191:T:G	rs111797204	1.22e-05	NA	0.001
Tier2	12	MME	rs61762319	chr3:155084189:A:G	3:154801978:A:G	MME	YES	35379992	Bellenguez C	New insights into the genetic etiology of Alzheimer's disease and related dementias.	EADB	G	A	0.0263	1.15 (1.1-1.21)	NA	2.14e-08	85934	401577	487511	0	0.534	chr3:155084189:A:G	rs61762319	2.14e-08	1	chr3:155084189:A:G	rs61762319	2e-11	1	1	chr3:155084189:A:G	rs61762319	2.14e-08	1	1
Tier3	13	IDUA/DGKQ	rs3822030	chr4:993555:G:T	4:987343:G:T	IDUA	NO	35379992	Bellenguez C	New insights into the genetic etiology of Alzheimer's disease and related dementias.	IGAP2	G	T	NA	0.96 (0.94-0.99)	NA	0.0116	NA	NA	NA	NA	NA	chr4:973547:G:T	rs111344337	0.00614	0.869	NA	NA	NA	NA	NA	NA	NA	NA	NA	NA
Tier3	13	IDUA/DGKQ	rs3822030	chr4:993555:G:T	4:987343:G:T	IDUA	NO	35379992	Bellenguez C	New insights into the genetic etiology of Alzheimer's disease and related dementias.	PGC1	G	T	0.427	0.99 (0.99-1)	-3.12	0.00179	NA	NA	424699	NA	NA	chr4:993555:G:T	rs3822030	0.00179	1	NA	NA	NA	NA	NA	NA	NA	NA	NA	NA
Tier3	13	IDUA/DGKQ	rs3822030	chr4:993555:G:T	4:987343:G:T	IDUA	NO	35379992	Bellenguez C	New insights into the genetic etiology of Alzheimer's disease and related dementias.	IGAP2+UKB	G	T	0.429	0.96 (0.94-0.98)	NA	5.63e-05	NA	NA	NA	0	0.889	chr4:993555:G:T	rs3822030	5.63e-05	1	NA	NA	NA	NA	NA	NA	NA	NA	NA	NA
Tier3	13	IDUA/DGKQ	rs3822030	chr4:993555:G:T	4:987343:G:T	IDUA	NO	35379992	Bellenguez C	New insights into the genetic etiology of Alzheimer's disease and related dementias.	GR@ACE	G	T	NA	0.96 (0.94-0.98)	NA	8.77e-06	NA	NA	NA	NA	NA	chr4:993555:G:T	rs3822030	8.77e-06	1	NA	NA	NA	NA	NA	NA	NA	NA	NA	NA
Tier3	13	IDUA/DGKQ	rs3822030	chr4:993555:G:T	4:987343:G:T	IDUA	NO	35379992	Bellenguez C	New insights into the genetic etiology of Alzheimer's disease and related dementias.	PGC2	G	T	NA	NA	-3.11	0.00188	NA	NA	640455	NA	NA	chr4:993555:G:T	rs3822030	0.00188	1	NA	NA	NA	NA	NA	NA	NA	NA	NA	NA
Tier3	13	IDUA/DGKQ	rs3822030	chr4:993555:G:T	4:987343:G:T	IDUA	NO	35379992	Bellenguez C	New insights into the genetic etiology of Alzheimer's disease and related dementias.	EADB	G	T	0.429	0.95 (0.93-0.97)	NA	5.04e-10	85934	401577	487511	16.6	0.281	chr4:993555:G:T	rs3822030	5.04e-10	1	chr4:993555:G:T	rs3822030	8e-12	1	1	NA	NA	NA	NA	NA
Tier1	14	CLNK	rs6846529	chr4:11023507:C:T	4:11025131:C:T	CLNK	YES	35379992	Bellenguez C	New insights into the genetic etiology of Alzheimer's disease and related dementias.	IGAP2	C	T	NA	1.07 (1.03-1.1)	NA	6.28e-05	NA	NA	NA	NA	NA	chr4:11025995:T:C	rs4351014	1.96e-05	0.994	NA	NA	NA	NA	NA	chr4:11025995:T:C	rs4351014	1.96e-05	0.994	1
Tier1	14	CLNK	rs6846529	chr4:11023507:C:T	4:11025131:C:T	CLNK	YES	35379992	Bellenguez C	New insights into the genetic etiology of Alzheimer's disease and related dementias.	PGC1	C	T	0.272	1.01 (1.01-1.02)	5.41	6.2e-08	NA	NA	381806	NA	NA	chr4:11024404:A:G	rs6448453	1.98e-09	0.981	chr4:11024404:A:G	rs6448453	2e-09	0.981	0.98	chr4:11024404:A:G	rs6448453	1.98e-09	0.981	0.98
Tier1	14	CLNK	rs6846529	chr4:11023507:C:T	4:11025131:C:T	CLNK	YES	35379992	Bellenguez C	New insights into the genetic etiology of Alzheimer's disease and related dementias.	IGAP2+UKB	C	T	0.266	1.07 (1.05-1.09)	NA	1.08e-10	NA	NA	NA	0	0.68	chr4:11025995:T:C	rs4351014	2.59e-11	0.994	NA	NA	NA	NA	NA	chr4:11025995:T:C	rs4351014	2.59e-11	0.994	1
Tier1	14	CLNK	rs6846529	chr4:11023507:C:T	4:11025131:C:T	CLNK	YES	35379992	Bellenguez C	New insights into the genetic etiology of Alzheimer's disease and related dementias.	GR@ACE	C	T	NA	1.06 (1.04-1.09)	NA	1.65e-09	NA	NA	NA	NA	NA	chr4:11025995:T:C	rs4351014	5.37e-10	0.994	chr4:11025995:T:C	rs4351014	9e-12	0.994	1	chr4:11025995:T:C	rs4351014	5.37e-10	0.994	1
Tier1	14	CLNK	rs6846529	chr4:11023507:C:T	4:11025131:C:T	CLNK	YES	35379992	Bellenguez C	New insights into the genetic etiology of Alzheimer's disease and related dementias.	PGC2	C	T	NA	NA	6.88	5.96e-12	NA	NA	762387	NA	NA	chr4:11013198:A:G	rs4504245	5.04e-13	0.611	chr4:11013198:A:G	rs4504245	5e-12	0.611	0.612	chr4:11013198:A:G	rs4504245	5.04e-13	0.611	0.612
Tier1	14	CLNK	rs6846529	chr4:11023507:C:T	4:11025131:C:T	CLNK	YES	35379992	Bellenguez C	New insights into the genetic etiology of Alzheimer's disease and related dementias.	EADB	C	T	0.283	1.07 (1.05-1.09)	NA	1.25e-13	85934	401577	487511	50.9	0.0213	chr4:11023507:C:T	rs6846529	1.25e-13	1	chr4:11023507:C:T	rs6846529	2e-17	1	1	chr4:11023507:C:T	rs6846529	1.25e-13	1	1
Tier3	15	RHOH	rs2245466	chr4:40197226:G:C	4:40198846:G:C	RHOH	YES	35379992	Bellenguez C	New insights into the genetic etiology of Alzheimer's disease and related dementias.	IGAP2	G	C	NA	1.02 (0.98-1.06)	NA	0.322	NA	NA	NA	NA	NA	chr4:40197226:G:C	rs2245466	0.322	1	NA	NA	NA	NA	NA	chr4:40197226:G:C	rs2245466	0.322	1	1
Tier3	15	RHOH	rs2245466	chr4:40197226:G:C	4:40198846:G:C	RHOH	YES	35379992	Bellenguez C	New insights into the genetic etiology of Alzheimer's disease and related dementias.	PGC1	G	C	0.338	1.02 (0.99-1.04)	1.46	0.144	NA	NA	17477	NA	NA	chr4:40197226:G:C	rs2245466	0.144	1	NA	NA	NA	NA	NA	chr4:40197226:G:C	rs2245466	0.144	1	1
Tier3	15	RHOH	rs2245466	chr4:40197226:G:C	4:40198846:G:C	RHOH	YES	35379992	Bellenguez C	New insights into the genetic etiology of Alzheimer's disease and related dementias.	IGAP2+UKB	G	C	0.327	1.02 (1-1.05)	NA	0.0353	NA	NA	NA	0	0.78	chr4:40197226:G:C	rs2245466	0.0353	1	NA	NA	NA	NA	NA	chr4:40197226:G:C	rs2245466	0.0353	1	1
Tier3	15	RHOH	rs2245466	chr4:40197226:G:C	4:40198846:G:C	RHOH	YES	35379992	Bellenguez C	New insights into the genetic etiology of Alzheimer's disease and related dementias.	GR@ACE	G	C	NA	1.03 (1.01-1.05)	NA	0.00581	NA	NA	NA	NA	NA	chr4:40197226:G:C	rs2245466	0.00581	1	NA	NA	NA	NA	NA	chr4:40197226:G:C	rs2245466	0.00581	1	1
Tier3	15	RHOH	rs2245466	chr4:40197226:G:C	4:40198846:G:C	RHOH	YES	35379992	Bellenguez C	New insights into the genetic etiology of Alzheimer's disease and related dementias.	PGC2	G	C	NA	NA	2.3	0.0217	NA	NA	205946	NA	NA	chr4:40197226:G:C	rs2245466	0.0217	1	NA	NA	NA	NA	NA	chr4:40197226:G:C	rs2245466	0.0217	1	1
Tier3	15	RHOH	rs2245466	chr4:40197226:G:C	4:40198846:G:C	RHOH	YES	35379992	Bellenguez C	New insights into the genetic etiology of Alzheimer's disease and related dementias.	EADB	G	C	0.343	1.05 (1.03-1.07)	NA	3.05e-07	85934	401577	487511	9.8	0.349	chr4:40197226:G:C	rs2245466	3.05e-07	1	chr4:40197226:G:C	rs2245466	1e-09	1	1	chr4:40197226:G:C	rs2245466	3.05e-07	1	1
Tier2	16	SETD7	rs535347112	chr4:139594965:C:T	4:140516119:C:T	SETD7	YES	35379992	Bellenguez C	New insights into the genetic etiology of Alzheimer's disease and related dementias.	IGAP2	NA	NA	NA	NA	NA	NA	NA	NA	NA	NA	NA	NA	NA	NA	NA	NA	NA	NA	NA	NA	chr4:140069384:A:G	rs7657584	0.00102	NA	NA
Tier2	16	SETD7	rs535347112	chr4:139594965:C:T	4:140516119:C:T	SETD7	YES	35379992	Bellenguez C	New insights into the genetic etiology of Alzheimer's disease and related dementias.	PGC1	NA	NA	NA	NA	NA	NA	NA	NA	NA	NA	NA	NA	NA	NA	NA	NA	NA	NA	NA	NA	chr4:140128956:C:T	rs6819325	0.000242	NA	0
Tier2	16	SETD7	rs535347112	chr4:139594965:C:T	4:140516119:C:T	SETD7	YES	35379992	Bellenguez C	New insights into the genetic etiology of Alzheimer's disease and related dementias.	IGAP2+UKB	NA	NA	NA	NA	NA	NA	NA	NA	NA	NA	NA	NA	NA	NA	NA	NA	NA	NA	NA	NA	chr4:140277841:C:T	rs150542455	0.000527	NA	0
Tier2	16	SETD7	rs535347112	chr4:139594965:C:T	4:140516119:C:T	SETD7	YES	35379992	Bellenguez C	New insights into the genetic etiology of Alzheimer's disease and related dementias.	GR@ACE	T	C	NA	1.79 (0.94-3.39)	NA	0.0762	NA	NA	NA	NA	NA	chr4:139594965:C:T	rs535347112	0.0762	1	NA	NA	NA	NA	NA	chr4:138759431:C:T	rs150959212	0.000463	NA	0
Tier2	16	SETD7	rs535347112	chr4:139594965:C:T	4:140516119:C:T	SETD7	YES	35379992	Bellenguez C	New insights into the genetic etiology of Alzheimer's disease and related dementias.	PGC2	NA	NA	NA	NA	NA	NA	NA	NA	NA	NA	NA	NA	NA	NA	NA	NA	NA	NA	NA	NA	chr4:138739118:G:A	rs889227748	9.06e-05	NA	NA
Tier2	16	SETD7	rs535347112	chr4:139594965:C:T	4:140516119:C:T	SETD7	YES	35379992	Bellenguez C	New insights into the genetic etiology of Alzheimer's disease and related dementias.	EADB	T	C	0.0013	2.15 (1.63-2.83)	NA	5.79e-08	78473	373402	451875	8.6	0.35	chr4:139594965:C:T	rs535347112	5.79e-08	1	chr4:139594965:C:T	rs535347112	4e-08	1	1	chr4:139594965:C:T	rs535347112	5.79e-08	1	1
Tier3	17	ANKH/OTULIN	rs112403360	chr5:14724304:T:A	5:14724413:T:A	ANKH	YES	35379992	Bellenguez C	New insights into the genetic etiology of Alzheimer's disease and related dementias.	IGAP2	A	T	NA	1.12 (1.05-1.18)	NA	0.000256	NA	NA	NA	NA	NA	chr5:14664586:A:C	rs183681	4.36e-05	0.864	NA	NA	NA	NA	NA	chr5:14664586:A:C	rs183681	4.36e-05	0.864	0.872
Tier3	17	ANKH/OTULIN	rs112403360	chr5:14724304:T:A	5:14724413:T:A	ANKH	YES	35379992	Bellenguez C	New insights into the genetic etiology of Alzheimer's disease and related dementias.	PGC1	A	T	0.0675	1.01 (1-1.02)	2.8	0.00509	NA	NA	435615	NA	NA	chr5:14654355:A:G	rs6554856	0.000591	0.843	NA	NA	NA	NA	NA	chr5:14654355:A:G	rs6554856	0.000591	0.843	0.859
Tier3	17	ANKH/OTULIN	rs112403360	chr5:14724304:T:A	5:14724413:T:A	ANKH	YES	35379992	Bellenguez C	New insights into the genetic etiology of Alzheimer's disease and related dementias.	IGAP2+UKB	A	T	0.0744	1.07 (1.03-1.11)	NA	0.000296	NA	NA	NA	68.92	0.0729	chr5:14654355:A:G	rs6554856	1.15e-05	0.843	NA	NA	NA	NA	NA	chr5:14654355:A:G	rs6554856	1.15e-05	0.843	0.859
Tier3	17	ANKH/OTULIN	rs112403360	chr5:14724304:T:A	5:14724413:T:A	ANKH	YES	35379992	Bellenguez C	New insights into the genetic etiology of Alzheimer's disease and related dementias.	GR@ACE	A	T	NA	1.06 (1.02-1.1)	NA	0.00154	NA	NA	NA	NA	NA	chr5:14688500:C:T	rs42681	6.95e-06	0.91	NA	NA	NA	NA	NA	chr5:14688500:C:T	rs42681	6.95e-06	0.91	0.957
Tier3	17	ANKH/OTULIN	rs112403360	chr5:14724304:T:A	5:14724413:T:A	ANKH	YES	35379992	Bellenguez C	New insights into the genetic etiology of Alzheimer's disease and related dementias.	PGC2	A	T	NA	NA	2.67	0.00759	NA	NA	688030	NA	NA	chr5:14658793:T:C	rs459467	0.00131	0.838	NA	NA	NA	NA	NA	chr5:14658793:T:C	rs459467	0.00131	0.838	0.872
Tier3	17	ANKH/OTULIN	rs112403360	chr5:14724304:T:A	5:14724413:T:A	ANKH	YES	35379992	Bellenguez C	New insights into the genetic etiology of Alzheimer's disease and related dementias.	EADB	A	T	0.0727	1.08 (1.04-1.11)	NA	3.41e-06	85934	401577	487511	53.4	0.0144	chr5:14654355:A:G	rs6554856	2.81e-07	0.843	chr5:14724304:T:A	rs112403360	2e-09	1	1	chr5:14654355:A:G	rs6554856	2.81e-07	0.843	0.859
Tier2	18	COX7C	rs62374257	chr5:86927378:T:C	5:86223195:T:C	COX7C	YES	35379992	Bellenguez C	New insights into the genetic etiology of Alzheimer's disease and related dementias.	IGAP2	C	T	NA	1.05 (1.02-1.09)	NA	0.00509	NA	NA	NA	NA	NA	chr5:86927378:T:C	rs62374257	0.00509	1	NA	NA	NA	NA	NA	chr5:86927378:T:C	rs62374257	0.00509	1	1
Tier2	18	COX7C	rs62374257	chr5:86927378:T:C	5:86223195:T:C	COX7C	YES	35379992	Bellenguez C	New insights into the genetic etiology of Alzheimer's disease and related dementias.	PGC1	C	T	0.217	1.01 (1.01-1.02)	4.63	3.57e-06	NA	NA	434123	NA	NA	chr5:86995048:A:G	rs62375390	1.74e-06	0.857	NA	NA	NA	NA	NA	chr5:86995048:A:G	rs62375390	1.74e-06	0.857	0.84
Tier2	18	COX7C	rs62374257	chr5:86927378:T:C	5:86223195:T:C	COX7C	YES	35379992	Bellenguez C	New insights into the genetic etiology of Alzheimer's disease and related dementias.	IGAP2+UKB	C	T	0.233	1.05 (1.03-1.07)	NA	3.47e-05	NA	NA	NA	0	0.87	chr5:86927378:T:C	rs62374257	3.47e-05	1	NA	NA	NA	NA	NA	chr5:86927378:T:C	rs62374257	3.47e-05	1	1
Tier2	18	COX7C	rs62374257	chr5:86927378:T:C	5:86223195:T:C	COX7C	YES	35379992	Bellenguez C	New insights into the genetic etiology of Alzheimer's disease and related dementias.	GR@ACE	C	T	NA	1.05 (1.02-1.07)	NA	6.28e-05	NA	NA	NA	NA	NA	chr5:86927378:T:C	rs62374257	6.28e-05	1	NA	NA	NA	NA	NA	chr5:86927378:T:C	rs62374257	6.28e-05	1	1
Tier2	18	COX7C	rs62374257	chr5:86927378:T:C	5:86223195:T:C	COX7C	YES	35379992	Bellenguez C	New insights into the genetic etiology of Alzheimer's disease and related dementias.	PGC2	C	T	NA	NA	3.71	0.000209	NA	NA	686538	NA	NA	chr5:87031884:T:G	rs62375411	4.11e-05	0.716	NA	NA	NA	NA	NA	chr5:87031884:T:G	rs62375411	4.11e-05	0.716	NA
Tier2	18	COX7C	rs62374257	chr5:86927378:T:C	5:86223195:T:C	COX7C	YES	35379992	Bellenguez C	New insights into the genetic etiology of Alzheimer's disease and related dementias.	EADB	C	T	0.23	1.07 (1.05-1.09)	NA	1.41e-13	85934	401577	487511	50.4	0.0231	chr5:87002714:C:T	rs62375397	8.58e-14	0.854	chr5:86927378:T:C	rs62374257	1e-15	1	1	chr5:87002714:C:T	rs62375397	8.58e-14	0.854	0.822
Tier2	19	TNIP1	rs871269	chr5:151052827:C:T	5:150432388:C:T	TNIP1	YES	34493870	Wightman DP	A genome-wide association study with 1,126,563 individuals identifies new risk loci for Alzheimer's disease.	IGAP2	T	C	NA	0.97 (0.94-1)	NA	0.0678	NA	NA	NA	NA	NA	chr5:151052827:C:T	rs871269	0.0678	1	NA	NA	NA	NA	NA	chr5:151052827:C:T	rs871269	0.0678	1	1
Tier2	19	TNIP1	rs871269	chr5:151052827:C:T	5:150432388:C:T	TNIP1	YES	34493870	Wightman DP	A genome-wide association study with 1,126,563 individuals identifies new risk loci for Alzheimer's disease.	PGC1	T	C	0.339	0.99 (0.99-1)	-3.96	7.41e-05	NA	NA	436498	NA	NA	chr5:151052827:C:T	rs871269	7.41e-05	1	NA	NA	NA	NA	NA	chr5:151052827:C:T	rs871269	7.41e-05	1	1
Tier2	19	TNIP1	rs871269	chr5:151052827:C:T	5:150432388:C:T	TNIP1	YES	34493870	Wightman DP	A genome-wide association study with 1,126,563 individuals identifies new risk loci for Alzheimer's disease.	IGAP2+UKB	T	C	0.321	0.97 (0.95-0.99)	NA	0.000757	NA	NA	NA	0	0.606	chr5:151052827:C:T	rs871269	0.000757	1	NA	NA	NA	NA	NA	chr5:151052827:C:T	rs871269	0.000757	1	1
Tier2	19	TNIP1	rs871269	chr5:151052827:C:T	5:150432388:C:T	TNIP1	YES	34493870	Wightman DP	A genome-wide association study with 1,126,563 individuals identifies new risk loci for Alzheimer's disease.	GR@ACE	T	C	NA	0.97 (0.95-0.99)	NA	0.00066	NA	NA	NA	NA	NA	chr5:151052827:C:T	rs871269	0.00066	1	NA	NA	NA	NA	NA	chr5:151052827:C:T	rs871269	0.00066	1	1
Tier2	19	TNIP1	rs871269	chr5:151052827:C:T	5:150432388:C:T	TNIP1	YES	34493870	Wightman DP	A genome-wide association study with 1,126,563 individuals identifies new risk loci for Alzheimer's disease.	PGC2	T	C	NA	NA	-5.57	2.61e-08	NA	NA	726258	NA	NA	chr5:151052827:C:T	rs871269	2.61e-08	1	chr5:151052827:C:T	rs871269	1e-09	1	1	chr5:151052827:C:T	rs871269	2.61e-08	1	1
Tier2	19	TNIP1	rs871269	chr5:151052827:C:T	5:150432388:C:T	TNIP1	YES	34493870	Wightman DP	A genome-wide association study with 1,126,563 individuals identifies new risk loci for Alzheimer's disease.	EADB	T	C	0.326	0.96 (0.94-0.98)	NA	3.42e-06	85934	401577	487511	61.6	0.00261	chr5:151052827:C:T	rs871269	3.42e-06	1	chr5:151052827:C:T	rs871269	9e-09	1	1	chr5:151052827:C:T	rs871269	3.42e-06	1	1
Tier3	20	HAVCR2	rs6891966	chr5:157099320:A:G	5:156526331:A:G	HAVCR2	YES	34493870	Wightman DP	A genome-wide association study with 1,126,563 individuals identifies new risk loci for Alzheimer's disease.	IGAP2	A	G	NA	0.98 (0.95-1.01)	NA	0.202	NA	NA	NA	NA	NA	chr5:157092549:T:C	rs7730175	0.00662	0.704	NA	NA	NA	NA	NA	chr5:157092549:T:C	rs7730175	0.00662	0.704	0.725
Tier3	20	HAVCR2	rs6891966	chr5:157099320:A:G	5:156526331:A:G	HAVCR2	YES	34493870	Wightman DP	A genome-wide association study with 1,126,563 individuals identifies new risk loci for Alzheimer's disease.	PGC1	A	G	0.212	0.99 (0.99-1)	-3.38	0.000723	NA	NA	435824	NA	NA	chr5:157099320:A:G	rs6891966	0.000723	1	NA	NA	NA	NA	NA	chr5:157099320:A:G	rs6891966	0.000723	1	1
Tier3	20	HAVCR2	rs6891966	chr5:157099320:A:G	5:156526331:A:G	HAVCR2	YES	34493870	Wightman DP	A genome-wide association study with 1,126,563 individuals identifies new risk loci for Alzheimer's disease.	IGAP2+UKB	A	G	0.232	0.97 (0.95-0.99)	NA	0.00454	NA	NA	NA	0	0.44	chr5:157092549:T:C	rs7730175	0.000796	0.704	NA	NA	NA	NA	NA	chr5:157092549:T:C	rs7730175	0.000796	0.704	0.725
Tier3	20	HAVCR2	rs6891966	chr5:157099320:A:G	5:156526331:A:G	HAVCR2	YES	34493870	Wightman DP	A genome-wide association study with 1,126,563 individuals identifies new risk loci for Alzheimer's disease.	GR@ACE	A	G	NA	0.97 (0.95-1)	NA	0.0169	NA	NA	NA	NA	NA	chr5:157092549:T:C	rs7730175	0.00252	0.704	NA	NA	NA	NA	NA	chr5:157092549:T:C	rs7730175	0.00252	0.704	0.725
Tier3	20	HAVCR2	rs6891966	chr5:157099320:A:G	5:156526331:A:G	HAVCR2	YES	34493870	Wightman DP	A genome-wide association study with 1,126,563 individuals identifies new risk loci for Alzheimer's disease.	PGC2	A	G	NA	NA	-5.01	5.36e-07	NA	NA	725584	NA	NA	chr5:157105941:A:G	rs4704850	1.78e-07	0.722	chr5:157099320:A:G	rs6891966	8e-10	1	1	chr5:157105941:A:G	rs4704850	1.78e-07	0.722	0.73
Tier3	20	HAVCR2	rs6891966	chr5:157099320:A:G	5:156526331:A:G	HAVCR2	YES	34493870	Wightman DP	A genome-wide association study with 1,126,563 individuals identifies new risk loci for Alzheimer's disease.	EADB	A	G	0.225	0.97 (0.95-0.99)	NA	0.00143	85934	401577	487511	29.8	0.153	chr5:157099320:A:G	rs6891966	0.00143	1	NA	NA	NA	NA	NA	chr5:157094282:T:C	rs116462788	0.000638	0.278	0.229
Tier2	21	RASGEF1C	rs113706587	chr5:180201150:G:A	5:179628150:G:A	RASGEF1C	YES	35379992	Bellenguez C	New insights into the genetic etiology of Alzheimer's disease and related dementias.	IGAP2	A	G	NA	1.08 (1.03-1.14)	NA	0.00123	NA	NA	NA	NA	NA	chr5:180201150:G:A	rs113706587	0.00123	1	NA	NA	NA	NA	NA	chr5:180201150:G:A	rs113706587	0.00123	1	1
Tier2	21	RASGEF1C	rs113706587	chr5:180201150:G:A	5:179628150:G:A	RASGEF1C	YES	35379992	Bellenguez C	New insights into the genetic etiology of Alzheimer's disease and related dementias.	PGC1	A	G	0.11	1.01 (1.01-1.02)	3.96	7.41e-05	NA	NA	430811	NA	NA	chr5:180197032:G:A	rs116347724	6.28e-05	0.992	NA	NA	NA	NA	NA	chr5:180197032:G:A	rs116347724	6.28e-05	0.992	1
Tier2	21	RASGEF1C	rs113706587	chr5:180201150:G:A	5:179628150:G:A	RASGEF1C	YES	35379992	Bellenguez C	New insights into the genetic etiology of Alzheimer's disease and related dementias.	IGAP2+UKB	A	G	0.101	1.07 (1.04-1.11)	NA	8.26e-06	NA	NA	NA	0	0.65	chr5:180201150:G:A	rs113706587	8.26e-06	1	NA	NA	NA	NA	NA	chr5:180201150:G:A	rs113706587	8.26e-06	1	1
Tier2	21	RASGEF1C	rs113706587	chr5:180201150:G:A	5:179628150:G:A	RASGEF1C	YES	35379992	Bellenguez C	New insights into the genetic etiology of Alzheimer's disease and related dementias.	GR@ACE	A	G	NA	1.07 (1.04-1.1)	NA	1.67e-05	NA	NA	NA	NA	NA	chr5:180201150:G:A	rs113706587	1.67e-05	1	NA	NA	NA	NA	NA	chr5:180201150:G:A	rs113706587	1.67e-05	1	1
Tier2	21	RASGEF1C	rs113706587	chr5:180201150:G:A	5:179628150:G:A	RASGEF1C	YES	35379992	Bellenguez C	New insights into the genetic etiology of Alzheimer's disease and related dementias.	PGC2	A	G	NA	NA	4.68	2.86e-06	NA	NA	757230	NA	NA	chr5:180201150:G:A	rs113706587	2.86e-06	1	NA	NA	NA	NA	NA	chr5:180201150:G:A	rs113706587	2.86e-06	1	1
Tier2	21	RASGEF1C	rs113706587	chr5:180201150:G:A	5:179628150:G:A	RASGEF1C	YES	35379992	Bellenguez C	New insights into the genetic etiology of Alzheimer's disease and related dementias.	EADB	A	G	0.11	1.1 (1.07-1.13)	NA	3.38e-12	85934	401577	487511	0	0.852	chr5:180201150:G:A	rs113706587	3.38e-12	1	chr5:180201150:G:A	rs113706587	2e-16	1	1	chr5:180201150:G:A	rs113706587	3.38e-12	1	1
Tier1	22	HLA	rs6605556	chr6:32615322:A:G	6:32583099:A:G	HLA-DQA1	YES	35379992	Bellenguez C	New insights into the genetic etiology of Alzheimer's disease and related dementias.	IGAP2	G	A	NA	0.92 (0.88-0.96)	NA	6.48e-05	NA	NA	NA	NA	NA	chr6:32652425:G:A	rs41269974	4.42e-06	0.993	NA	NA	NA	NA	NA	chr6:32559174:A:AG	NA	2.24e-09	NA	NA
Tier1	22	HLA	rs6605556	chr6:32615322:A:G	6:32583099:A:G	HLA-DQA1	YES	35379992	Bellenguez C	New insights into the genetic etiology of Alzheimer's disease and related dementias.	PGC1	G	A	0.0498	0.97 (0.96-0.98)	-5.58	2.34e-08	NA	NA	376500	NA	NA	chr6:32615580:A:T	rs6931277	7.35e-11	0.998	chr6:32615580:A:T	rs6931277	8e-11	0.998	0.978	chr6:32615580:A:T	rs6931277	7.35e-11	0.998	0.978
Tier1	22	HLA	rs6605556	chr6:32615322:A:G	6:32583099:A:G	HLA-DQA1	YES	35379992	Bellenguez C	New insights into the genetic etiology of Alzheimer's disease and related dementias.	IGAP2+UKB	G	A	0.187	0.91 (0.88-0.93)	NA	2.31e-14	NA	NA	NA	0	0.413	chr6:32631077:G:A	rs3104381	6.76e-15	0.995	NA	NA	NA	NA	NA	chr6:32592248:A:G	rs36096565	2.88e-15	NA	0.756
Tier1	22	HLA	rs6605556	chr6:32615322:A:G	6:32583099:A:G	HLA-DQA1	YES	35379992	Bellenguez C	New insights into the genetic etiology of Alzheimer's disease and related dementias.	GR@ACE	G	A	NA	0.91 (0.89-0.93)	NA	2.2e-12	NA	NA	NA	NA	NA	chr6:32605638:A:G	rs601945	7.55e-15	0.973	NA	NA	NA	NA	NA	chr6:32684419:T:C	rs9275152	4.17e-16	0.556	0.597
Tier1	22	HLA	rs6605556	chr6:32615322:A:G	6:32583099:A:G	HLA-DQA1	YES	35379992	Bellenguez C	New insights into the genetic etiology of Alzheimer's disease and related dementias.	PGC2	G	A	NA	NA	-7.02	2.17e-12	NA	NA	729596	NA	NA	chr6:32632324:G:C	rs3104375	8e-13	0.994	chr6:32616036:G:A	rs1846190	3e-14	0.483	0.499	chr6:32418842:T:C	rs4335021	2.46e-15	NA	0.093
Tier1	22	HLA	rs6605556	chr6:32615322:A:G	6:32583099:A:G	HLA-DQA1	YES	35379992	Bellenguez C	New insights into the genetic etiology of Alzheimer's disease and related dementias.	EADB	G	A	0.161	0.91 (0.89-0.93)	NA	1.05e-17	84628	394877	479505	0	0.756	chr6:32615322:A:G	rs6605556	1.05e-17	1	chr6:32615322:A:G	rs6605556	7e-20	1	1	chr6:32615322:A:G	rs6605556	1.05e-17	1	1
Tier1	23	TREM2	rs75932628	chr6:41161514:C:T	6:41129252:C:T	TREM2	YES	35379992	Bellenguez C	New insights into the genetic etiology of Alzheimer's disease and related dementias.	IGAP2	T	C	NA	2.01 (1.65-2.45)	NA	2.95e-12	NA	NA	NA	NA	NA	chr6:41161514:C:T	rs75932628	2.95e-12	1	chr6:41066261:G:C	rs114812713	2e-13	NA	0.174	chr6:41161514:C:T	rs75932628	2.95e-12	1	1
Tier1	23	TREM2	rs75932628	chr6:41161514:C:T	6:41129252:C:T	TREM2	YES	35379992	Bellenguez C	New insights into the genetic etiology of Alzheimer's disease and related dementias.	PGC1	T	C	0.00156	1.26 (1.19-1.34)	7.89	2.95e-15	NA	NA	364019	NA	NA	chr6:40974457:G:A	rs187370608	1.45e-16	0.876	chr6:40974457:G:A	rs187370608	1e-16	0.876	0.799	chr6:40974457:G:A	rs187370608	1.45e-16	0.876	0.799
Tier1	23	TREM2	rs75932628	chr6:41161514:C:T	6:41129252:C:T	TREM2	YES	35379992	Bellenguez C	New insights into the genetic etiology of Alzheimer's disease and related dementias.	IGAP2+UKB	T	C	0.0027	2.12 (1.82-2.48)	NA	1.3e-21	NA	NA	NA	0	0.385	chr6:40974457:G:A	rs187370608	1.83e-23	0.876	chr6:40974457:G:A	rs187370608	2e-23	0.876	0.799	chr6:40974457:G:A	rs187370608	1.83e-23	0.876	0.799
Tier1	23	TREM2	rs75932628	chr6:41161514:C:T	6:41129252:C:T	TREM2	YES	35379992	Bellenguez C	New insights into the genetic etiology of Alzheimer's disease and related dementias.	GR@ACE	T	C	NA	2.01 (1.68-2.42)	NA	6.95e-14	NA	NA	NA	NA	NA	chr6:41161514:C:T	rs75932628	6.95e-14	1	NA	NA	NA	NA	NA	chr6:41161514:C:T	rs75932628	6.95e-14	1	1
Tier1	23	TREM2	rs75932628	chr6:41161514:C:T	6:41129252:C:T	TREM2	YES	35379992	Bellenguez C	New insights into the genetic etiology of Alzheimer's disease and related dementias.	PGC2	T	C	NA	NA	9.98	1.92e-23	NA	NA	427945	NA	NA	chr6:40974457:G:A	rs187370608	1.69e-24	0.876	chr6:40974457:G:A	rs187370608	1e-25	0.876	0.799	chr6:40974457:G:A	rs187370608	1.69e-24	0.876	0.799
Tier1	23	TREM2	rs75932628	chr6:41161514:C:T	6:41129252:C:T	TREM2	YES	35379992	Bellenguez C	New insights into the genetic etiology of Alzheimer's disease and related dementias.	EADB	T	C	0.0031	2.42 (2.06-2.84)	NA	1.39e-27	83561	392587	476148	0	0.488	chr6:40974457:G:A	rs187370608	1.02e-27	0.876	chr6:41161514:C:T	rs75932628	3e-37	1	1	chr6:40974457:G:A	rs187370608	1.02e-27	0.876	0.799
Tier1	24	CD2AP	rs7767350	chr6:47517390:C:T	6:47485126:C:T	CD2AP	YES	35379992	Bellenguez C	New insights into the genetic etiology of Alzheimer's disease and related dementias.	IGAP2	T	C	NA	1.09 (1.05-1.12)	NA	1.8e-07	NA	NA	NA	NA	NA	chr6:47627419:A:T	rs1385742	2.23e-08	0.602	NA	NA	NA	NA	NA	chr6:47627419:A:T	rs1385742	2.23e-08	0.602	0.685
Tier1	24	CD2AP	rs7767350	chr6:47517390:C:T	6:47485126:C:T	CD2AP	YES	35379992	Bellenguez C	New insights into the genetic etiology of Alzheimer's disease and related dementias.	PGC1	T	C	0.257	1.01 (1.01-1.02)	5.77	7.78e-09	NA	NA	436382	NA	NA	chr6:47472829:C:A	rs9369695	4.77e-09	0.986	chr6:47464901:C:T	rs9381563	3e-10	0.591	0.699	chr6:47464901:C:T	rs9381563	1.99e-10	0.591	0.699
Tier1	24	CD2AP	rs7767350	chr6:47517390:C:T	6:47485126:C:T	CD2AP	YES	35379992	Bellenguez C	New insights into the genetic etiology of Alzheimer's disease and related dementias.	IGAP2+UKB	T	C	0.276	1.07 (1.04-1.09)	NA	1.02e-09	NA	NA	NA	58.1	0.122	chr6:47627419:A:T	rs1385742	1.11e-11	0.602	NA	NA	NA	NA	NA	chr6:47627419:A:T	rs1385742	1.11e-11	0.602	0.685
Tier1	24	CD2AP	rs7767350	chr6:47517390:C:T	6:47485126:C:T	CD2AP	YES	35379992	Bellenguez C	New insights into the genetic etiology of Alzheimer's disease and related dementias.	GR@ACE	T	C	NA	1.08 (1.05-1.1)	NA	2.63e-12	NA	NA	NA	NA	NA	chr6:47476070:A:G	rs9381564	1.79e-15	0.986	NA	NA	NA	NA	NA	chr6:47476070:A:G	rs9381564	1.79e-15	0.986	0.995
Tier1	24	CD2AP	rs7767350	chr6:47517390:C:T	6:47485126:C:T	CD2AP	YES	35379992	Bellenguez C	New insights into the genetic etiology of Alzheimer's disease and related dementias.	PGC2	T	C	NA	NA	6.39	1.63e-10	NA	NA	762801	NA	NA	chr6:47627419:A:T	rs1385742	2.36e-12	0.602	chr6:47584444:A:T	rs9369716	2e-17	0.992	1	chr6:47464901:C:T	rs9381563	1.69e-13	0.591	0.699
Tier1	24	CD2AP	rs7767350	chr6:47517390:C:T	6:47485126:C:T	CD2AP	YES	35379992	Bellenguez C	New insights into the genetic etiology of Alzheimer's disease and related dementias.	EADB	T	C	0.271	1.06 (1.05-1.08)	NA	5.05e-12	85934	401577	487511	0	0.968	chr6:47627419:A:T	rs1385742	4.69e-13	0.602	chr6:47517390:C:T	rs7767350	8e-22	1	1	chr6:47627419:A:T	rs1385742	4.69e-13	0.602	0.685
Tier3	25	HS3ST5	rs785129	chr6:114291731:T:C	6:114612895:T:C	HS3ST5	YES	35379992	Bellenguez C	New insights into the genetic etiology of Alzheimer's disease and related dementias.	IGAP2	T	C	NA	1.04 (1.01-1.07)	NA	0.0174	NA	NA	NA	NA	NA	chr6:114299116:C:G	rs1745581	0.0101	0.979	NA	NA	NA	NA	NA	chr6:114342260:TG:T	rs5879261	0.00058	NA	0.27
Tier3	25	HS3ST5	rs785129	chr6:114291731:T:C	6:114612895:T:C	HS3ST5	YES	35379992	Bellenguez C	New insights into the genetic etiology of Alzheimer's disease and related dementias.	PGC1	T	C	0.349	1 (1-1.01)	2.07	0.0384	NA	NA	432890	NA	NA	chr6:114299116:C:G	rs1745581	0.022	0.979	NA	NA	NA	NA	NA	chr6:114295311:C:A	rs74392517	0.00261	NA	0.023
Tier3	25	HS3ST5	rs785129	chr6:114291731:T:C	6:114612895:T:C	HS3ST5	YES	35379992	Bellenguez C	New insights into the genetic etiology of Alzheimer's disease and related dementias.	IGAP2+UKB	T	C	0.346	1.03 (1.01-1.05)	NA	0.00298	NA	NA	NA	0	0.576	chr6:114299116:C:G	rs1745581	0.0021	0.979	NA	NA	NA	NA	NA	chr6:114299116:C:G	rs1745581	0.0021	0.979	0.987
Tier3	25	HS3ST5	rs785129	chr6:114291731:T:C	6:114612895:T:C	HS3ST5	YES	35379992	Bellenguez C	New insights into the genetic etiology of Alzheimer's disease and related dementias.	GR@ACE	T	C	NA	1.03 (1.01-1.05)	NA	0.00128	NA	NA	NA	NA	NA	chr6:114300509:C:T	rs1590320	0.000894	0.997	NA	NA	NA	NA	NA	chr6:114300509:C:T	rs1590320	0.000894	0.997	0.996
Tier3	25	HS3ST5	rs785129	chr6:114291731:T:C	6:114612895:T:C	HS3ST5	YES	35379992	Bellenguez C	New insights into the genetic etiology of Alzheimer's disease and related dementias.	PGC2	T	C	NA	NA	2.8	0.0051	NA	NA	722650	NA	NA	chr6:114361563:G:A	rs976271	0.0017	0.798	NA	NA	NA	NA	NA	chr6:114295311:C:A	rs74392517	0.000338	NA	0.023
Tier3	25	HS3ST5	rs785129	chr6:114291731:T:C	6:114612895:T:C	HS3ST5	YES	35379992	Bellenguez C	New insights into the genetic etiology of Alzheimer's disease and related dementias.	EADB	T	C	0.35	1.05 (1.03-1.06)	NA	2.94e-07	85934	401577	487511	21.8	0.23	chr6:114386251:CTT:C	rs34886670	2.78e-08	0.792	chr6:114291731:T:C	rs785129	2e-09	1	1	chr6:114386251:CTT:C	rs34886670	2.78e-08	0.792	0.841
Tier3	26	UMAD1	rs6943429	chr7:7817263:T:C	7:7856894:T:C	UMAD1	YES	35379992	Bellenguez C	New insights into the genetic etiology of Alzheimer's disease and related dementias.	IGAP2	T	C	NA	1.04 (1.01-1.07)	NA	0.0183	NA	NA	NA	NA	NA	chr7:7817263:T:C	rs6943429	0.0183	1	NA	NA	NA	NA	NA	chr7:7816410:G:A	rs78272435	0.00317	NA	0.008
Tier3	26	UMAD1	rs6943429	chr7:7817263:T:C	7:7856894:T:C	UMAD1	YES	35379992	Bellenguez C	New insights into the genetic etiology of Alzheimer's disease and related dementias.	PGC1	T	C	0.41	1.02 (0.99-1.04)	1.42	0.156	NA	NA	17477	NA	NA	chr7:7817263:T:C	rs6943429	0.156	1	NA	NA	NA	NA	NA	chr7:7816333:T:C	rs62432852	0.00106	NA	0.142
Tier3	26	UMAD1	rs6943429	chr7:7817263:T:C	7:7856894:T:C	UMAD1	YES	35379992	Bellenguez C	New insights into the genetic etiology of Alzheimer's disease and related dementias.	IGAP2+UKB	T	C	0.414	1.03 (1.01-1.05)	NA	0.00861	NA	NA	NA	0	0.374	chr7:7817263:T:C	rs6943429	0.00861	1	NA	NA	NA	NA	NA	chr7:7816333:T:C	rs62432852	0.00212	NA	0.142
Tier3	26	UMAD1	rs6943429	chr7:7817263:T:C	7:7856894:T:C	UMAD1	YES	35379992	Bellenguez C	New insights into the genetic etiology of Alzheimer's disease and related dementias.	GR@ACE	T	C	NA	1.03 (1.01-1.05)	NA	0.00309	NA	NA	NA	NA	NA	chr7:7816063:G:A	rs10276423	0.00272	0.941	NA	NA	NA	NA	NA	chr7:7815324:A:G	rs12671102	0.000115	0.562	0.494
Tier3	26	UMAD1	rs6943429	chr7:7817263:T:C	7:7856894:T:C	UMAD1	YES	35379992	Bellenguez C	New insights into the genetic etiology of Alzheimer's disease and related dementias.	PGC2	T	C	NA	NA	2.87	0.00413	NA	NA	361399	NA	NA	chr7:7817263:T:C	rs6943429	0.00413	1	NA	NA	NA	NA	NA	chr7:7817263:T:C	rs6943429	0.00413	1	1
Tier3	26	UMAD1	rs6943429	chr7:7817263:T:C	7:7856894:T:C	UMAD1	YES	35379992	Bellenguez C	New insights into the genetic etiology of Alzheimer's disease and related dementias.	EADB	T	C	0.42	1.04 (1.03-1.06)	NA	2.98e-07	85934	401577	487511	56.6	0.00811	chr7:7817263:T:C	rs6943429	2.98e-07	1	chr7:7817263:T:C	rs6943429	1e-10	1	1	chr7:7815977:T:C	rs12672077	2.34e-07	0.568	0.498
Tier3	27	ICA1	rs10952097	chr7:8204382:T:C	7:8244012:T:C	ICA1	YES	35379992	Bellenguez C	New insights into the genetic etiology of Alzheimer's disease and related dementias.	IGAP2	T	C	NA	1.07 (1.02-1.12)	NA	0.00601	NA	NA	NA	NA	NA	chr7:8204382:T:C	rs10952097	0.00601	1	NA	NA	NA	NA	NA	chr7:8204382:T:C	rs10952097	0.00601	1	1
Tier3	27	ICA1	rs10952097	chr7:8204382:T:C	7:8244012:T:C	ICA1	YES	35379992	Bellenguez C	New insights into the genetic etiology of Alzheimer's disease and related dementias.	PGC1	T	C	0.105	1.01 (1-1.02)	2.95	0.00314	NA	NA	434340	NA	NA	chr7:8204779:A:G	rs4725076	0.00226	0.921	NA	NA	NA	NA	NA	chr7:8204779:A:G	rs4725076	0.00226	0.921	0.969
Tier3	27	ICA1	rs10952097	chr7:8204382:T:C	7:8244012:T:C	ICA1	YES	35379992	Bellenguez C	New insights into the genetic etiology of Alzheimer's disease and related dementias.	IGAP2+UKB	T	C	0.107	1.06 (1.02-1.09)	NA	0.000438	NA	NA	NA	0	0.503	chr7:8204382:T:C	rs10952097	0.000438	1	NA	NA	NA	NA	NA	chr7:8204382:T:C	rs10952097	0.000438	1	1
Tier3	27	ICA1	rs10952097	chr7:8204382:T:C	7:8244012:T:C	ICA1	YES	35379992	Bellenguez C	New insights into the genetic etiology of Alzheimer's disease and related dementias.	GR@ACE	T	C	NA	1.06 (1.03-1.09)	NA	0.000207	NA	NA	NA	NA	NA	chr7:8204382:T:C	rs10952097	0.000207	1	NA	NA	NA	NA	NA	chr7:8204382:T:C	rs10952097	0.000207	1	1
Tier3	27	ICA1	rs10952097	chr7:8204382:T:C	7:8244012:T:C	ICA1	YES	35379992	Bellenguez C	New insights into the genetic etiology of Alzheimer's disease and related dementias.	PGC2	T	C	NA	NA	2.64	0.00824	NA	NA	722728	NA	NA	chr7:8204779:A:G	rs4725076	0.00386	0.921	NA	NA	NA	NA	NA	chr7:8207662:T:C	rs78108989	0.000194	NA	0.005
Tier3	27	ICA1	rs10952097	chr7:8204382:T:C	7:8244012:T:C	ICA1	YES	35379992	Bellenguez C	New insights into the genetic etiology of Alzheimer's disease and related dementias.	EADB	T	C	0.114	1.07 (1.04-1.1)	NA	3.28e-07	85569	395471	481040	50.6	0.0269	chr7:8204779:A:G	rs4725076	3.19e-07	0.921	chr7:8204382:T:C	rs10952097	7e-09	1	1	chr7:8204779:A:G	rs4725076	3.19e-07	0.921	0.969
Tier1	28	TMEM106B	rs13237518	chr7:12229967:C:A	7:12269593:C:A	TMEM106B	YES	35379992	Bellenguez C	New insights into the genetic etiology of Alzheimer's disease and related dementias.	IGAP2	A	C	NA	0.96 (0.93-0.99)	NA	0.00513	NA	NA	NA	NA	NA	chr7:12217901:C:T	rs7785189	0.00153	0.985	NA	NA	NA	NA	NA	chr7:12226141:A:AT	rs11438918	6.16e-06	0.583	NA
Tier1	28	TMEM106B	rs13237518	chr7:12229967:C:A	7:12269593:C:A	TMEM106B	YES	35379992	Bellenguez C	New insights into the genetic etiology of Alzheimer's disease and related dementias.	PGC1	A	C	0.427	0.99 (0.99-1)	-4.01	6.07e-05	NA	NA	436322	NA	NA	chr7:12229132:A:C	rs5011436	2.75e-05	0.988	NA	NA	NA	NA	NA	chr7:12229132:A:C	rs5011436	2.75e-05	0.988	0.967
Tier1	28	TMEM106B	rs13237518	chr7:12229967:C:A	7:12269593:C:A	TMEM106B	YES	35379992	Bellenguez C	New insights into the genetic etiology of Alzheimer's disease and related dementias.	IGAP2+UKB	A	C	0.415	0.96 (0.94-0.98)	NA	8.12e-06	NA	NA	NA	0	0.82	chr7:12217901:C:T	rs7785189	2.93e-06	0.985	NA	NA	NA	NA	NA	chr7:12217901:C:T	rs7785189	2.93e-06	0.985	0.971
Tier1	28	TMEM106B	rs13237518	chr7:12229967:C:A	7:12269593:C:A	TMEM106B	YES	35379992	Bellenguez C	New insights into the genetic etiology of Alzheimer's disease and related dementias.	GR@ACE	A	C	NA	0.97 (0.95-0.99)	NA	0.000517	NA	NA	NA	NA	NA	chr7:12217901:C:T	rs7785189	0.000157	0.985	NA	NA	NA	NA	NA	chr7:12217901:C:T	rs7785189	0.000157	0.985	0.971
Tier1	28	TMEM106B	rs13237518	chr7:12229967:C:A	7:12269593:C:A	TMEM106B	YES	35379992	Bellenguez C	New insights into the genetic etiology of Alzheimer's disease and related dementias.	PGC2	A	C	NA	NA	-4.89	1.02e-06	NA	NA	574166	NA	NA	chr7:12243650:T:C	rs6460906	3.83e-08	0.986	chr7:12229132:A:C	rs5011436	3e-09	0.988	0.967	chr7:12243650:T:C	rs6460906	3.83e-08	0.986	0.967
Tier1	28	TMEM106B	rs13237518	chr7:12229967:C:A	7:12269593:C:A	TMEM106B	YES	35379992	Bellenguez C	New insights into the genetic etiology of Alzheimer's disease and related dementias.	EADB	A	C	0.411	0.96 (0.94-0.98)	NA	5.12e-07	85934	401577	487511	51.7	0.0189	chr7:12229042:A:C	rs5011432	3.92e-07	0.972	chr7:12229967:C:A	rs13237518	5e-11	1	1	chr7:12229042:A:C	rs5011432	3.92e-07	0.972	0.963
Tier2	29	JAZF1	rs1160871	chr7:28129126:GTCTT:G	7:28168745:GTCTT:G	JAZF1	YES	35379992	Bellenguez C	New insights into the genetic etiology of Alzheimer's disease and related dementias.	IGAP2	G	GTCTT	NA	0.97 (0.93-1)	NA	0.0645	NA	NA	NA	NA	NA	chr7:28219614:T:C	rs1513275	0.00616	0.72	NA	NA	NA	NA	NA	chr7:28151110:TA:T	rs56691573	0.000828	NA	0.028
Tier2	29	JAZF1	rs1160871	chr7:28129126:GTCTT:G	7:28168745:GTCTT:G	JAZF1	YES	35379992	Bellenguez C	New insights into the genetic etiology of Alzheimer's disease and related dementias.	PGC1	G	GTCTT	0.23	1 (0.97-1.02)	-0.37	0.709	NA	NA	17477	NA	NA	chr7:28132395:C:T	rs2189965	0.00629	0.944	NA	NA	NA	NA	NA	chr7:28132395:C:T	rs2189965	0.00629	0.944	0.946
Tier2	29	JAZF1	rs1160871	chr7:28129126:GTCTT:G	7:28168745:GTCTT:G	JAZF1	YES	35379992	Bellenguez C	New insights into the genetic etiology of Alzheimer's disease and related dementias.	IGAP2+UKB	G	GTCTT	0.209	0.97 (0.94-0.99)	NA	0.00386	NA	NA	NA	0	0.96	chr7:28138643:G:T	rs4722762	0.000849	0.913	NA	NA	NA	NA	NA	chr7:28139006:T:TG	rs34844509	0.000339	NA	0.318
Tier2	29	JAZF1	rs1160871	chr7:28129126:GTCTT:G	7:28168745:GTCTT:G	JAZF1	YES	35379992	Bellenguez C	New insights into the genetic etiology of Alzheimer's disease and related dementias.	GR@ACE	NA	NA	NA	NA	NA	NA	NA	NA	NA	NA	NA	chr7:28135367:T:C	rs67250450	0.00018	0.937	NA	NA	NA	NA	NA	chr7:28135367:T:C	rs67250450	0.00018	0.937	0.946
Tier2	29	JAZF1	rs1160871	chr7:28129126:GTCTT:G	7:28168745:GTCTT:G	JAZF1	YES	35379992	Bellenguez C	New insights into the genetic etiology of Alzheimer's disease and related dementias.	PGC2	NA	NA	NA	NA	NA	NA	NA	NA	NA	NA	NA	chr7:28132447:T:C	rs2189966	4.65e-05	0.999	NA	NA	NA	NA	NA	chr7:28132447:T:C	rs2189966	4.65e-05	0.999	1
Tier2	29	JAZF1	rs1160871	chr7:28129126:GTCTT:G	7:28168745:GTCTT:G	JAZF1	YES	35379992	Bellenguez C	New insights into the genetic etiology of Alzheimer's disease and related dementias.	EADB	G	GTCTT	0.222	0.95 (0.93-0.97)	NA	1.12e-07	84465	394472	478937	0	0.784	chr7:28135367:T:C	rs67250450	2.02e-08	0.937	chr7:28129126:GTCTT:G	rs1160871	1e-08	1	1	chr7:28135367:T:C	rs67250450	2.02e-08	0.937	0.946
Tier2	30	NME8	rs6966331	chr7:37844191:T:C	7:37883793:T:C	ENSG00000290149	YES	35379992	Bellenguez C	New insights into the genetic etiology of Alzheimer's disease and related dementias.	IGAP2	T	C	NA	0.94 (0.92-0.97)	NA	0.000128	NA	NA	NA	NA	NA	chr7:37844191:T:C	rs6966331	0.000128	1	NA	NA	NA	NA	NA	chr7:37794824:C:T	rs2722295	5.2e-05	0.347	0.278
Tier2	30	NME8	rs6966331	chr7:37844191:T:C	7:37883793:T:C	ENSG00000290149	YES	35379992	Bellenguez C	New insights into the genetic etiology of Alzheimer's disease and related dementias.	PGC1	T	C	0.362	0.99 (0.99-1)	-4.11	3.99e-05	NA	NA	435658	NA	NA	chr7:37837411:T:C	rs10951539	2.97e-05	0.995	NA	NA	NA	NA	NA	chr7:37796986:A:G	rs141872738	8.12e-06	NA	0.012
Tier2	30	NME8	rs6966331	chr7:37844191:T:C	7:37883793:T:C	ENSG00000290149	YES	35379992	Bellenguez C	New insights into the genetic etiology of Alzheimer's disease and related dementias.	IGAP2+UKB	T	C	0.338	0.96 (0.95-0.98)	NA	0.00021	NA	NA	NA	70.28	0.0666	chr7:37842715:G:A	rs2122623	0.000181	0.994	NA	NA	NA	NA	NA	chr7:37761398:C:T	rs2392523	0.0001	0.387	0.332
Tier2	30	NME8	rs6966331	chr7:37844191:T:C	7:37883793:T:C	ENSG00000290149	YES	35379992	Bellenguez C	New insights into the genetic etiology of Alzheimer's disease and related dementias.	GR@ACE	T	C	NA	0.96 (0.94-0.98)	NA	1.64e-05	NA	NA	NA	NA	NA	chr7:37842715:G:A	rs2122623	1.3e-05	0.994	NA	NA	NA	NA	NA	chr7:37804661:T:A	rs4723711	1.52e-06	0.563	0.501
Tier2	30	NME8	rs6966331	chr7:37844191:T:C	7:37883793:T:C	ENSG00000290149	YES	35379992	Bellenguez C	New insights into the genetic etiology of Alzheimer's disease and related dementias.	PGC2	T	C	NA	NA	-3.89	9.87e-05	NA	NA	762077	NA	NA	chr7:37837411:T:C	rs10951539	6.33e-05	0.995	NA	NA	NA	NA	NA	chr7:37837411:T:C	rs10951539	6.33e-05	0.995	0.996
Tier2	30	NME8	rs6966331	chr7:37844191:T:C	7:37883793:T:C	ENSG00000290149	YES	35379992	Bellenguez C	New insights into the genetic etiology of Alzheimer's disease and related dementias.	EADB	T	C	0.349	0.96 (0.95-0.98)	NA	4.81e-06	85934	401577	487511	0	0.746	chr7:37862567:A:G	rs2167264	2.23e-07	0.803	chr7:37844191:T:C	rs6966331	5e-10	1	1	chr7:37862567:A:G	rs2167264	2.23e-07	0.803	0.801
Tier2	31	SEC61G/EGFR	rs76928645	chr7:54873635:C:T	7:54941328:C:T	SEC61G	YES	35379992	Bellenguez C	New insights into the genetic etiology of Alzheimer's disease and related dementias.	IGAP2	T	C	NA	0.96 (0.91-1)	NA	0.0623	NA	NA	NA	NA	NA	chr7:54947812:C:T	rs6979446	0.0299	0.6	NA	NA	NA	NA	NA	chr7:54945917:T:TTAC	rs139308519	0.0173	NA	NA
Tier2	31	SEC61G/EGFR	rs76928645	chr7:54873635:C:T	7:54941328:C:T	SEC61G	YES	35379992	Bellenguez C	New insights into the genetic etiology of Alzheimer's disease and related dementias.	PGC1	T	C	0.102	0.99 (0.98-1)	-2.91	0.00366	NA	NA	431321	NA	NA	chr7:54848587:T:G	rs75061358	0.000192	0.711	NA	NA	NA	NA	NA	chr7:54848587:T:G	rs75061358	0.000192	0.711	0.74
Tier2	31	SEC61G/EGFR	rs76928645	chr7:54873635:C:T	7:54941328:C:T	SEC61G	YES	35379992	Bellenguez C	New insights into the genetic etiology of Alzheimer's disease and related dementias.	IGAP2+UKB	T	C	0.105	0.94 (0.91-0.97)	NA	3.2e-05	NA	NA	NA	23.65	0.252	chr7:54848587:T:G	rs75061358	2.03e-05	0.711	NA	NA	NA	NA	NA	chr7:54848587:T:G	rs75061358	2.03e-05	0.711	0.74
Tier2	31	SEC61G/EGFR	rs76928645	chr7:54873635:C:T	7:54941328:C:T	SEC61G	YES	35379992	Bellenguez C	New insights into the genetic etiology of Alzheimer's disease and related dementias.	GR@ACE	T	C	NA	0.93 (0.91-0.96)	NA	9.18e-06	NA	NA	NA	NA	NA	chr7:54848587:T:G	rs75061358	8.01e-07	0.711	NA	NA	NA	NA	NA	chr7:54848587:T:G	rs75061358	8.01e-07	0.711	0.74
Tier2	31	SEC61G/EGFR	rs76928645	chr7:54873635:C:T	7:54941328:C:T	SEC61G	YES	35379992	Bellenguez C	New insights into the genetic etiology of Alzheimer's disease and related dementias.	PGC2	T	C	NA	NA	-3.04	0.00234	NA	NA	757740	NA	NA	chr7:54947812:C:T	rs6979446	1.93e-05	0.6	NA	NA	NA	NA	NA	chr7:54947812:C:T	rs6979446	1.93e-05	0.6	0.682
Tier2	31	SEC61G/EGFR	rs76928645	chr7:54873635:C:T	7:54941328:C:T	SEC61G	YES	35379992	Bellenguez C	New insights into the genetic etiology of Alzheimer's disease and related dementias.	EADB	T	C	0.103	0.93 (0.9-0.95)	NA	1.51e-08	85934	401577	487511	29.1	0.16	chr7:54881563:A:G	rs74504435	2.05e-09	0.888	chr7:54873635:C:T	rs76928645	2e-10	1	1	chr7:54881563:A:G	rs74504435	2.05e-09	0.888	0.947
Tier1	32	ZCWPW1/NYAP1	rs7384878	chr7:100334426:C:T	7:99932049:C:T	SPDYE3	YES	35379992	Bellenguez C	New insights into the genetic etiology of Alzheimer's disease and related dementias.	IGAP2	C	T	NA	0.94 (0.91-0.97)	NA	5.73e-05	NA	NA	NA	NA	NA	chr7:100414956:A:C	rs60738304	1.15e-05	0.863	NA	NA	NA	NA	NA	chr7:100414956:A:C	rs60738304	1.15e-05	0.863	0.831
Tier1	32	ZCWPW1/NYAP1	rs7384878	chr7:100334426:C:T	7:99932049:C:T	SPDYE3	YES	35379992	Bellenguez C	New insights into the genetic etiology of Alzheimer's disease and related dementias.	PGC1	C	T	0.321	0.98 (0.98-0.99)	-7.88	3.3e-15	NA	NA	430732	NA	NA	chr7:100374211:A:G	rs1859788	1.8e-15	0.947	chr7:100374211:A:G	rs1859788	2e-15	0.947	0.924	chr7:100374211:A:G	rs1859788	1.8e-15	0.947	0.924
Tier1	32	ZCWPW1/NYAP1	rs7384878	chr7:100334426:C:T	7:99932049:C:T	SPDYE3	YES	35379992	Bellenguez C	New insights into the genetic etiology of Alzheimer's disease and related dementias.	IGAP2+UKB	C	T	0.318	0.91 (0.89-0.93)	NA	3.85e-18	NA	NA	NA	76.58	0.0388	chr7:100374211:A:G	rs1859788	3.28e-18	0.947	NA	NA	NA	NA	NA	chr7:100374211:A:G	rs1859788	3.28e-18	0.947	0.924
Tier1	32	ZCWPW1/NYAP1	rs7384878	chr7:100334426:C:T	7:99932049:C:T	SPDYE3	YES	35379992	Bellenguez C	New insights into the genetic etiology of Alzheimer's disease and related dementias.	GR@ACE	C	T	NA	0.92 (0.9-0.94)	NA	1.01e-15	NA	NA	NA	NA	NA	chr7:100374211:A:G	rs1859788	1.94e-20	0.947	NA	NA	NA	NA	NA	chr7:100374211:A:G	rs1859788	1.94e-20	0.947	0.924
Tier1	32	ZCWPW1/NYAP1	rs7384878	chr7:100334426:C:T	7:99932049:C:T	SPDYE3	YES	35379992	Bellenguez C	New insights into the genetic etiology of Alzheimer's disease and related dementias.	PGC2	C	T	NA	NA	-7.37	1.66e-13	NA	NA	720492	NA	NA	chr7:100334426:C:T	rs7384878	1.66e-13	1	chr7:100334426:C:T	rs7384878	9e-16	1	1	chr7:100334426:C:T	rs7384878	1.66e-13	1	1
Tier1	32	ZCWPW1/NYAP1	rs7384878	chr7:100334426:C:T	7:99932049:C:T	SPDYE3	YES	35379992	Bellenguez C	New insights into the genetic etiology of Alzheimer's disease and related dementias.	EADB	C	T	0.31	0.93 (0.91-0.94)	NA	2.13e-18	85934	401577	487511	0	0.514	chr7:100334426:C:T	rs7384878	2.13e-18	1	chr7:100334426:C:T	rs7384878	1e-26	1	1	chr7:100334426:C:T	rs7384878	2.13e-18	1	1
Tier1	33	EPHA1	rs11771145	chr7:143413669:G:A	7:143110762:G:A	EPHA1	YES	35379992	Bellenguez C	New insights into the genetic etiology of Alzheimer's disease and related dementias.	IGAP2	A	G	NA	0.93 (0.91-0.96)	NA	4.82e-06	NA	NA	NA	NA	NA	chr7:143413669:G:A	rs11771145	4.82e-06	1	NA	NA	NA	NA	NA	chr7:143412046:T:C	rs11767557	1.56e-08	0.245	0.229
Tier1	33	EPHA1	rs11771145	chr7:143413669:G:A	7:143110762:G:A	EPHA1	YES	35379992	Bellenguez C	New insights into the genetic etiology of Alzheimer's disease and related dementias.	PGC1	A	G	0.357	0.99 (0.98-0.99)	-4.92	8.84e-07	NA	NA	436498	NA	NA	chr7:143414019:C:G	rs11765305	8.53e-08	0.7	chr7:143411748:C:T	rs11763230	3e-11	0.245	0.227	chr7:143411065:T:C	rs7810606	2.89e-11	NA	0.1
Tier1	33	EPHA1	rs11771145	chr7:143413669:G:A	7:143110762:G:A	EPHA1	YES	35379992	Bellenguez C	New insights into the genetic etiology of Alzheimer's disease and related dementias.	IGAP2+UKB	A	G	0.348	0.95 (0.93-0.97)	NA	1.29e-06	NA	NA	NA	70.72	0.0646	chr7:143414019:C:G	rs11765305	8.03e-11	0.7	chr7:143410495:G:T	rs12703526	1e-11	NA	0.1	chr7:143410495:G:T	rs12703526	9.63e-12	NA	0.1
Tier1	33	EPHA1	rs11771145	chr7:143413669:G:A	7:143110762:G:A	EPHA1	YES	35379992	Bellenguez C	New insights into the genetic etiology of Alzheimer's disease and related dementias.	GR@ACE	A	G	NA	0.94 (0.93-0.96)	NA	1.06e-10	NA	NA	NA	NA	NA	chr7:143413669:G:A	rs11771145	1.06e-10	1	NA	NA	NA	NA	NA	chr7:143406388:G:A	rs56402156	9.63e-14	0.244	0.227
Tier1	33	EPHA1	rs11771145	chr7:143413669:G:A	7:143110762:G:A	EPHA1	YES	35379992	Bellenguez C	New insights into the genetic etiology of Alzheimer's disease and related dementias.	PGC2	A	G	NA	NA	-4.73	2.25e-06	NA	NA	762917	NA	NA	chr7:143413669:G:A	rs11771145	2.25e-06	1	chr7:143407238:G:C	rs3935067	5e-11	0.285	0.276	chr7:143407238:G:C	rs3935067	6.95e-11	0.285	0.276
Tier1	33	EPHA1	rs11771145	chr7:143413669:G:A	7:143110762:G:A	EPHA1	YES	35379992	Bellenguez C	New insights into the genetic etiology of Alzheimer's disease and related dementias.	EADB	A	G	0.348	0.94 (0.93-0.96)	NA	1.29e-12	85665	400902	486567	60.7	0.00457	chr7:143414203:T:C	rs11769559	4e-16	0.723	chr7:143413669:G:A	rs11771145	3e-14	1	1	chr7:143414203:T:C	rs11769559	4e-16	0.723	0.748
Tier2	34	CTSB	rs1065712	chr8:11844613:G:C	8:11702122:G:C	CTSB	YES	35379992	Bellenguez C	New insights into the genetic etiology of Alzheimer's disease and related dementias.	IGAP2	C	G	NA	1.07 (1-1.14)	NA	0.039	NA	NA	NA	NA	NA	chr8:11844613:G:C	rs1065712	0.039	1	NA	NA	NA	NA	NA	chr8:11844613:G:C	rs1065712	0.039	1	1
Tier2	34	CTSB	rs1065712	chr8:11844613:G:C	8:11702122:G:C	CTSB	YES	35379992	Bellenguez C	New insights into the genetic etiology of Alzheimer's disease and related dementias.	PGC1	C	G	0.0494	1.01 (1-1.02)	2.15	0.0318	NA	NA	431242	NA	NA	chr8:11844613:G:C	rs1065712	0.0318	1	NA	NA	NA	NA	NA	chr8:11844613:G:C	rs1065712	0.0318	1	1
Tier2	34	CTSB	rs1065712	chr8:11844613:G:C	8:11702122:G:C	CTSB	YES	35379992	Bellenguez C	New insights into the genetic etiology of Alzheimer's disease and related dementias.	IGAP2+UKB	C	G	0.0483	1.07 (1.02-1.12)	NA	0.00202	NA	NA	NA	0	0.936	chr8:11844613:G:C	rs1065712	0.00202	1	NA	NA	NA	NA	NA	chr8:11844613:G:C	rs1065712	0.00202	1	1
Tier2	34	CTSB	rs1065712	chr8:11844613:G:C	8:11702122:G:C	CTSB	YES	35379992	Bellenguez C	New insights into the genetic etiology of Alzheimer's disease and related dementias.	GR@ACE	C	G	NA	1.05 (1-1.09)	NA	0.0288	NA	NA	NA	NA	NA	chr8:11844613:G:C	rs1065712	0.0288	1	NA	NA	NA	NA	NA	chr8:11844613:G:C	rs1065712	0.0288	1	1
Tier2	34	CTSB	rs1065712	chr8:11844613:G:C	8:11702122:G:C	CTSB	YES	35379992	Bellenguez C	New insights into the genetic etiology of Alzheimer's disease and related dementias.	PGC2	C	G	NA	NA	3.95	7.71e-05	NA	NA	757661	NA	NA	chr8:11844613:G:C	rs1065712	7.71e-05	1	NA	NA	NA	NA	NA	chr8:11844613:G:C	rs1065712	7.71e-05	1	1
Tier2	34	CTSB	rs1065712	chr8:11844613:G:C	8:11702122:G:C	CTSB	YES	35379992	Bellenguez C	New insights into the genetic etiology of Alzheimer's disease and related dementias.	EADB	C	G	0.053	1.11 (1.07-1.16)	NA	5.46e-09	85665	400902	486567	20.8	0.245	chr8:11844613:G:C	rs1065712	5.46e-09	1	chr8:11844613:G:C	rs1065712	2e-09	1	1	chr8:11844613:G:C	rs1065712	5.46e-09	1	1
Tier1	35	PTK2B	rs73223431	chr8:27362470:C:T	8:27219987:C:T	PTK2B	YES	35379992	Bellenguez C	New insights into the genetic etiology of Alzheimer's disease and related dementias.	IGAP2	T	C	NA	1.1 (1.07-1.13)	NA	8.34e-10	NA	NA	NA	NA	NA	chr8:27362470:C:T	rs73223431	8.34e-10	1	NA	NA	NA	NA	NA	NA	NA	NA	NA	NA
Tier1	35	PTK2B	rs73223431	chr8:27362470:C:T	8:27219987:C:T	PTK2B	YES	35379992	Bellenguez C	New insights into the genetic etiology of Alzheimer's disease and related dementias.	PGC1	T	C	0.367	1.02 (1.01-1.02)	6.79	1.09e-11	NA	NA	432553	NA	NA	chr8:27337604:T:C	rs28834970	8.49e-12	0.981	NA	NA	NA	NA	NA	NA	NA	NA	NA	NA
Tier1	35	PTK2B	rs73223431	chr8:27362470:C:T	8:27219987:C:T	PTK2B	YES	35379992	Bellenguez C	New insights into the genetic etiology of Alzheimer's disease and related dementias.	IGAP2+UKB	T	C	0.367	1.08 (1.06-1.1)	NA	2.03e-15	NA	NA	NA	36.26	0.21	chr8:27362470:C:T	rs73223431	2.03e-15	1	NA	NA	NA	NA	NA	NA	NA	NA	NA	NA
Tier1	35	PTK2B	rs73223431	chr8:27362470:C:T	8:27219987:C:T	PTK2B	YES	35379992	Bellenguez C	New insights into the genetic etiology of Alzheimer's disease and related dementias.	GR@ACE	T	C	NA	1.08 (1.06-1.1)	NA	1.94e-17	NA	NA	NA	NA	NA	chr8:27362470:C:T	rs73223431	1.94e-17	1	NA	NA	NA	NA	NA	NA	NA	NA	NA	NA
Tier1	35	PTK2B	rs73223431	chr8:27362470:C:T	8:27219987:C:T	PTK2B	YES	35379992	Bellenguez C	New insights into the genetic etiology of Alzheimer's disease and related dementias.	PGC2	T	C	NA	NA	7.74	9.84e-15	NA	NA	758972	NA	NA	chr8:27362470:C:T	rs73223431	9.84e-15	1	NA	NA	NA	NA	NA	NA	NA	NA	NA	NA
Tier1	35	PTK2B	rs73223431	chr8:27362470:C:T	8:27219987:C:T	PTK2B	YES	35379992	Bellenguez C	New insights into the genetic etiology of Alzheimer's disease and related dementias.	EADB	T	C	0.369	1.07 (1.05-1.09)	NA	5.34e-15	85934	401577	487511	0	0.57	chr8:27362470:C:T	rs73223431	5.34e-15	1	NA	NA	NA	NA	NA	NA	NA	NA	NA	NA
Tier1	36	CLU	rs11787077	chr8:27607795:T:C	8:27465312:T:C	CLU	YES	35379992	Bellenguez C	New insights into the genetic etiology of Alzheimer's disease and related dementias.	IGAP2	T	C	NA	0.88 (0.86-0.91)	NA	2.48e-16	NA	NA	NA	NA	NA	chr8:27610986:C:A	rs867230	3.49e-17	0.916	NA	NA	NA	NA	NA	chr8:27610986:C:A	rs867230	3.49e-17	0.916	0.895
Tier1	36	CLU	rs11787077	chr8:27607795:T:C	8:27465312:T:C	CLU	YES	35379992	Bellenguez C	New insights into the genetic etiology of Alzheimer's disease and related dementias.	PGC1	T	C	0.392	0.98 (0.98-0.98)	-8.98	2.71e-19	NA	NA	443702	NA	NA	chr8:27607412:A:G	rs4236673	1.48e-19	0.978	chr8:27607412:A:G	rs4236673	6e-20	0.978	0.992	chr8:27607412:A:G	rs4236673	1.48e-19	0.978	0.992
Tier1	36	CLU	rs11787077	chr8:27607795:T:C	8:27465312:T:C	CLU	YES	35379992	Bellenguez C	New insights into the genetic etiology of Alzheimer's disease and related dementias.	IGAP2+UKB	T	C	0.406	0.9 (0.89-0.92)	NA	1.44e-24	NA	NA	NA	77.6	0.0346	chr8:27610986:C:A	rs867230	7.71e-26	0.916	chr8:27610986:C:A	rs867230	8e-26	0.916	0.895	chr8:27610986:C:A	rs867230	7.71e-26	0.916	0.895
Tier1	36	CLU	rs11787077	chr8:27607795:T:C	8:27465312:T:C	CLU	YES	35379992	Bellenguez C	New insights into the genetic etiology of Alzheimer's disease and related dementias.	GR@ACE	T	C	NA	0.91 (0.89-0.92)	NA	1.55e-25	NA	NA	NA	NA	NA	chr8:27610169:C:T	rs9331896	3.77e-29	0.95	NA	NA	NA	NA	NA	chr8:27610169:C:T	rs9331896	3.77e-29	0.95	0.919
Tier1	36	CLU	rs11787077	chr8:27607795:T:C	8:27465312:T:C	CLU	YES	35379992	Bellenguez C	New insights into the genetic etiology of Alzheimer's disease and related dementias.	PGC2	T	C	NA	NA	-9.03	1.65e-19	NA	NA	762635	NA	NA	chr8:27608798:T:C	rs1532278	3.86e-20	0.968	chr8:27608798:T:C	rs1532278	2e-22	0.968	0.983	chr8:27608798:T:C	rs1532278	3.86e-20	0.968	0.983
Tier1	36	CLU	rs11787077	chr8:27607795:T:C	8:27465312:T:C	CLU	YES	35379992	Bellenguez C	New insights into the genetic etiology of Alzheimer's disease and related dementias.	EADB	T	C	0.392	0.9 (0.89-0.92)	NA	2.43e-33	85934	401577	487511	34.8	0.112	chr8:27610986:C:A	rs867230	1.49e-33	0.916	chr8:27607795:T:C	rs11787077	2e-44	1	1	chr8:27610986:C:A	rs867230	1.49e-33	0.916	0.895
Tier2	37	NDUFAF6	rs13276936	chr8:94983473:C:T	8:95995701:C:T	NDUFAF6	YES	35379992	Bellenguez C	New insights into the genetic etiology of Alzheimer's disease and related dementias.	IGAP2	T	C	NA	1.06 (1.03-1.09)	NA	5.07e-05	NA	NA	NA	NA	NA	chr8:94983473:C:T	rs13276936	5.07e-05	1	NA	NA	NA	NA	NA	chr8:94983473:C:T	rs13276936	5.07e-05	1	1
Tier2	37	NDUFAF6	rs13276936	chr8:94983473:C:T	8:95995701:C:T	NDUFAF6	YES	35379992	Bellenguez C	New insights into the genetic etiology of Alzheimer's disease and related dementias.	PGC1	T	C	0.477	1.01 (1-1.01)	4.13	3.68e-05	NA	NA	430435	NA	NA	chr8:94983473:C:T	rs13276936	3.68e-05	1	NA	NA	NA	NA	NA	chr8:94983473:C:T	rs13276936	3.68e-05	1	1
Tier2	37	NDUFAF6	rs13276936	chr8:94983473:C:T	8:95995701:C:T	NDUFAF6	YES	35379992	Bellenguez C	New insights into the genetic etiology of Alzheimer's disease and related dementias.	IGAP2+UKB	T	C	0.465	1.05 (1.03-1.07)	NA	2.34e-06	NA	NA	NA	35.6	0.213	chr8:94983473:C:T	rs13276936	2.34e-06	1	NA	NA	NA	NA	NA	chr8:94983473:C:T	rs13276936	2.34e-06	1	1
Tier2	37	NDUFAF6	rs13276936	chr8:94983473:C:T	8:95995701:C:T	NDUFAF6	YES	35379992	Bellenguez C	New insights into the genetic etiology of Alzheimer's disease and related dementias.	GR@ACE	T	C	NA	1.04 (1.02-1.06)	NA	1.99e-05	NA	NA	NA	NA	NA	chr8:94979792:C:T	rs10098778	2.3e-07	0.625	NA	NA	NA	NA	NA	chr8:94979792:C:T	rs10098778	2.3e-07	0.625	0.648
Tier2	37	NDUFAF6	rs13276936	chr8:94983473:C:T	8:95995701:C:T	NDUFAF6	YES	35379992	Bellenguez C	New insights into the genetic etiology of Alzheimer's disease and related dementias.	PGC2	T	C	NA	NA	3.69	0.000227	NA	NA	720195	NA	NA	chr8:94980102:G:A	rs2340534	6.97e-05	0.624	NA	NA	NA	NA	NA	chr8:94980102:G:A	rs2340534	6.97e-05	0.624	0.648
Tier2	37	NDUFAF6	rs13276936	chr8:94983473:C:T	8:95995701:C:T	NDUFAF6	YES	35379992	Bellenguez C	New insights into the genetic etiology of Alzheimer's disease and related dementias.	EADB	T	C	0.466	1.05 (1.03-1.07)	NA	2.83e-09	85934	401577	487511	6	0.386	chr8:94987509:C:CA	rs34636042	1.82e-09	0.959	chr8:94983473:C:T	rs13276936	2e-09	1	1	chr8:94987509:C:CA	rs34636042	1.82e-09	0.959	NA
Tier2	38	SHARPIN	rs34173062	chr8:144103704:G:A	8:145158607:G:A	SHARPIN	YES	35379992	Bellenguez C	New insights into the genetic etiology of Alzheimer's disease and related dementias.	IGAP2	A	G	NA	1.09 (1.01-1.19)	NA	0.0357	NA	NA	NA	NA	NA	chr8:144042819:T:C	rs79832570	0.0134	0.624	NA	NA	NA	NA	NA	chr8:144038503:A:G	rs7835415	0.00314	NA	0.017
Tier2	38	SHARPIN	rs34173062	chr8:144103704:G:A	8:145158607:G:A	SHARPIN	YES	35379992	Bellenguez C	New insights into the genetic etiology of Alzheimer's disease and related dementias.	PGC1	A	G	0.919	1 (0.97-1.04)	0.25	0.8	NA	NA	17477	NA	NA	chr8:144042819:T:C	rs79832570	3.1e-06	0.624	NA	NA	NA	NA	NA	chr8:144042819:T:C	rs79832570	3.1e-06	0.624	0.561
Tier2	38	SHARPIN	rs34173062	chr8:144103704:G:A	8:145158607:G:A	SHARPIN	YES	35379992	Bellenguez C	New insights into the genetic etiology of Alzheimer's disease and related dementias.	IGAP2+UKB	A	G	0.0714	1.11 (1.07-1.16)	NA	1e-06	NA	NA	NA	0	0.605	chr8:144103704:G:A	rs34173062	1e-06	1	NA	NA	NA	NA	NA	chr8:143944186:C:T	rs11786896	4.98e-07	NA	0.006
Tier2	38	SHARPIN	rs34173062	chr8:144103704:G:A	8:145158607:G:A	SHARPIN	YES	35379992	Bellenguez C	New insights into the genetic etiology of Alzheimer's disease and related dementias.	GR@ACE	A	G	NA	1.16 (1.11-1.21)	NA	1.33e-11	NA	NA	NA	NA	NA	chr8:144103704:G:A	rs34173062	1.33e-11	1	chr8:144042819:T:C	rs79832570	4e-13	0.624	0.561	chr8:144103704:G:A	rs34173062	1.33e-11	1	1
Tier2	38	SHARPIN	rs34173062	chr8:144103704:G:A	8:145158607:G:A	SHARPIN	YES	35379992	Bellenguez C	New insights into the genetic etiology of Alzheimer's disease and related dementias.	PGC2	A	G	NA	NA	4.11	4e-05	NA	NA	153652	NA	NA	chr8:144042819:T:C	rs79832570	1.41e-08	0.624	chr8:144053248:G:A	rs61732533	3e-09	NA	0.006	chr8:144042819:T:C	rs79832570	1.41e-08	0.624	0.561
Tier2	38	SHARPIN	rs34173062	chr8:144103704:G:A	8:145158607:G:A	SHARPIN	YES	35379992	Bellenguez C	New insights into the genetic etiology of Alzheimer's disease and related dementias.	EADB	A	G	0.0814	1.12 (1.09-1.16)	NA	2.93e-12	85665	400902	486567	31.6	0.147	chr8:144103704:G:A	rs34173062	2.93e-12	1	chr8:144103704:G:A	rs34173062	2e-16	1	1	chr8:144103704:G:A	rs34173062	2.93e-12	1	1
Tier3	39	ABCA1	rs1800978	chr9:104903697:C:G	9:107665978:C:G	ABCA1	YES	35379992	Bellenguez C	New insights into the genetic etiology of Alzheimer's disease and related dementias.	IGAP2	G	C	NA	1.07 (1.02-1.11)	NA	0.00214	NA	NA	NA	NA	NA	chr9:104903697:C:G	rs1800978	0.00214	1	NA	NA	NA	NA	NA	chr9:104903697:C:G	rs1800978	0.00214	1	1
Tier3	39	ABCA1	rs1800978	chr9:104903697:C:G	9:107665978:C:G	ABCA1	YES	35379992	Bellenguez C	New insights into the genetic etiology of Alzheimer's disease and related dementias.	PGC1	G	C	0.127	1.01 (1-1.01)	1.66	0.0975	NA	NA	434250	NA	NA	chr9:104910084:G:A	rs2777795	0.0272	0.776	NA	NA	NA	NA	NA	chr9:104902020:C:T	rs1883025	0.000325	0.395	0.398
Tier3	39	ABCA1	rs1800978	chr9:104903697:C:G	9:107665978:C:G	ABCA1	YES	35379992	Bellenguez C	New insights into the genetic etiology of Alzheimer's disease and related dementias.	IGAP2+UKB	G	C	0.124	1.05 (1.02-1.08)	NA	0.00118	NA	NA	NA	29.21	0.235	chr9:104910084:G:A	rs2777795	0.000641	0.776	NA	NA	NA	NA	NA	chr9:104899461:A:C	rs2740488	9.33e-05	0.405	0.392
Tier3	39	ABCA1	rs1800978	chr9:104903697:C:G	9:107665978:C:G	ABCA1	YES	35379992	Bellenguez C	New insights into the genetic etiology of Alzheimer's disease and related dementias.	GR@ACE	G	C	NA	1.05 (1.02-1.08)	NA	0.00115	NA	NA	NA	NA	NA	chr9:104910084:G:A	rs2777795	0.000478	0.776	NA	NA	NA	NA	NA	chr9:104900427:C:T	rs2777789	0.000251	0.227	0.219
Tier3	39	ABCA1	rs1800978	chr9:104903697:C:G	9:107665978:C:G	ABCA1	YES	35379992	Bellenguez C	New insights into the genetic etiology of Alzheimer's disease and related dementias.	PGC2	G	C	NA	NA	1.44	0.151	NA	NA	760669	NA	NA	chr9:104903697:C:G	rs1800978	0.151	1	NA	NA	NA	NA	NA	chr9:104898841:A:G	rs2777785	0.00561	0.219	0.23
Tier3	39	ABCA1	rs1800978	chr9:104903697:C:G	9:107665978:C:G	ABCA1	YES	35379992	Bellenguez C	New insights into the genetic etiology of Alzheimer's disease and related dementias.	EADB	G	C	0.13	1.07 (1.05-1.1)	NA	1.61e-08	85934	401577	487511	36.1	0.102	chr9:104903754:G:GC	rs1799777	9.54e-09	0.999	chr9:104903697:C:G	rs1800978	2e-09	1	1	chr9:104903754:G:GC	rs1799777	9.54e-09	0.999	NA
Tier3	40	ATP5F1C	rs139967528	chr10:7799848:A:G	10:7841811:A:G	ATP5F1C	NO	28714976	Sims R	Rare coding variants in PLCG2, ABI3, and TREM2 implicate microglial-mediated innate immunity in Alzheimer's disease.	IGAP2	NA	NA	NA	NA	NA	NA	NA	NA	NA	NA	NA	NA	NA	NA	NA	NA	NA	NA	NA	NA	NA	NA	NA	NA	NA
Tier3	40	ATP5F1C	rs139967528	chr10:7799848:A:G	10:7841811:A:G	ATP5F1C	NO	28714976	Sims R	Rare coding variants in PLCG2, ABI3, and TREM2 implicate microglial-mediated innate immunity in Alzheimer's disease.	PGC1	NA	NA	NA	NA	NA	NA	NA	NA	NA	NA	NA	NA	NA	NA	NA	NA	NA	NA	NA	NA	NA	NA	NA	NA	NA
Tier3	40	ATP5F1C	rs139967528	chr10:7799848:A:G	10:7841811:A:G	ATP5F1C	NO	28714976	Sims R	Rare coding variants in PLCG2, ABI3, and TREM2 implicate microglial-mediated innate immunity in Alzheimer's disease.	IGAP2+UKB	NA	NA	NA	NA	NA	NA	NA	NA	NA	NA	NA	NA	NA	NA	NA	NA	NA	NA	NA	NA	NA	NA	NA	NA	NA
Tier3	40	ATP5F1C	rs139967528	chr10:7799848:A:G	10:7841811:A:G	ATP5F1C	NO	28714976	Sims R	Rare coding variants in PLCG2, ABI3, and TREM2 implicate microglial-mediated innate immunity in Alzheimer's disease.	GR@ACE	NA	NA	NA	NA	NA	NA	NA	NA	NA	NA	NA	NA	NA	NA	NA	NA	NA	NA	NA	NA	NA	NA	NA	NA	NA
Tier3	40	ATP5F1C	rs139967528	chr10:7799848:A:G	10:7841811:A:G	ATP5F1C	NO	28714976	Sims R	Rare coding variants in PLCG2, ABI3, and TREM2 implicate microglial-mediated innate immunity in Alzheimer's disease.	PGC2	NA	NA	NA	NA	NA	NA	NA	NA	NA	NA	NA	NA	NA	NA	NA	NA	NA	NA	NA	NA	NA	NA	NA	NA	NA
Tier3	40	ATP5F1C	rs139967528	chr10:7799848:A:G	10:7841811:A:G	ATP5F1C	NO	28714976	Sims R	Rare coding variants in PLCG2, ABI3, and TREM2 implicate microglial-mediated innate immunity in Alzheimer's disease.	EADB	NA	NA	NA	NA	NA	NA	NA	NA	NA	NA	NA	NA	NA	NA	NA	NA	NA	NA	NA	NA	NA	NA	NA	NA	NA
Tier1	41	ECHDC3	rs7912495	chr10:11676714:A:G	10:11718713:A:G	USP6NL	YES	35379992	Bellenguez C	New insights into the genetic etiology of Alzheimer's disease and related dementias.	IGAP2	G	A	NA	1.07 (1.04-1.1)	NA	4.47e-06	NA	NA	NA	NA	NA	chr10:11678309:A:G	rs7920721	1.94e-07	0.719	chr10:11678309:A:G	rs7920721	2e-11	0.719	0.692	chr10:11679058:A:T	rs12416487	3.42e-08	NA	0.097
Tier1	41	ECHDC3	rs7912495	chr10:11676714:A:G	10:11718713:A:G	USP6NL	YES	35379992	Bellenguez C	New insights into the genetic etiology of Alzheimer's disease and related dementias.	PGC1	G	A	0.466	1.01 (1.01-1.02)	5.29	1.21e-07	NA	NA	430302	NA	NA	chr10:11675398:T:C	rs11257238	1.04e-08	0.677	chr10:11675398:T:C	rs11257238	1e-08	0.677	0.658	chr10:11675398:T:C	rs11257238	1.04e-08	0.677	0.658
Tier1	41	ECHDC3	rs7912495	chr10:11676714:A:G	10:11718713:A:G	USP6NL	YES	35379992	Bellenguez C	New insights into the genetic etiology of Alzheimer's disease and related dementias.	IGAP2+UKB	G	A	0.454	1.07 (1.05-1.09)	NA	2.09e-11	NA	NA	NA	0	0.786	chr10:11678309:A:G	rs7920721	1.08e-11	0.719	NA	NA	NA	NA	NA	chr10:11678309:A:G	rs7920721	1.08e-11	0.719	0.692
Tier1	41	ECHDC3	rs7912495	chr10:11676714:A:G	10:11718713:A:G	USP6NL	YES	35379992	Bellenguez C	New insights into the genetic etiology of Alzheimer's disease and related dementias.	GR@ACE	G	A	NA	1.06 (1.04-1.08)	NA	3.12e-10	NA	NA	NA	NA	NA	chr10:11678309:A:G	rs7920721	3.09e-11	0.719	NA	NA	NA	NA	NA	chr10:11678309:A:G	rs7920721	3.09e-11	0.719	0.692
Tier1	41	ECHDC3	rs7912495	chr10:11676714:A:G	10:11718713:A:G	USP6NL	YES	35379992	Bellenguez C	New insights into the genetic etiology of Alzheimer's disease and related dementias.	PGC2	G	A	NA	NA	6.53	6.4e-11	NA	NA	756721	NA	NA	chr10:11678309:A:G	rs7920721	4.01e-11	0.719	chr10:11676714:A:G	rs7912495	8e-15	1	1	chr10:11678309:A:G	rs7920721	4.01e-11	0.719	0.692
Tier1	41	ECHDC3	rs7912495	chr10:11676714:A:G	10:11718713:A:G	USP6NL	YES	35379992	Bellenguez C	New insights into the genetic etiology of Alzheimer's disease and related dementias.	EADB	G	A	0.462	1.06 (1.04-1.08)	NA	2.87e-12	85934	401577	487511	29.6	0.155	chr10:11676714:A:G	rs7912495	2.87e-12	1	chr10:11676714:A:G	rs7912495	1e-18	1	1	chr10:11676714:A:G	rs7912495	2.87e-12	1	1
Tier2	42	ANK3/CCDC6	rs7068231	chr10:60025170:T:G	10:61784928:T:G	ANK3	YES	35379992	Bellenguez C	New insights into the genetic etiology of Alzheimer's disease and related dementias.	IGAP2	T	G	NA	0.95 (0.93-0.98)	NA	0.00147	NA	NA	NA	NA	NA	chr10:60015668:T:A	rs6479689	0.000938	0.968	NA	NA	NA	NA	NA	chr10:59959401:C:T	rs10994091	0.000568	0.556	0.552
Tier2	42	ANK3/CCDC6	rs7068231	chr10:60025170:T:G	10:61784928:T:G	ANK3	YES	35379992	Bellenguez C	New insights into the genetic etiology of Alzheimer's disease and related dementias.	PGC1	T	G	0.414	0.99 (0.99-1)	-3.86	0.000114	NA	NA	424640	NA	NA	chr10:60025913:A:C	rs7085274	7.23e-05	0.998	NA	NA	NA	NA	NA	chr10:60025913:A:C	rs7085274	7.23e-05	0.998	1
Tier2	42	ANK3/CCDC6	rs7068231	chr10:60025170:T:G	10:61784928:T:G	ANK3	YES	35379992	Bellenguez C	New insights into the genetic etiology of Alzheimer's disease and related dementias.	IGAP2+UKB	T	G	0.396	0.95 (0.94-0.97)	NA	1.71e-06	NA	NA	NA	0	0.951	chr10:59966155:A:G	rs723212	3.55e-07	0.716	NA	NA	NA	NA	NA	chr10:59959401:C:T	rs10994091	1.77e-07	0.556	0.552
Tier2	42	ANK3/CCDC6	rs7068231	chr10:60025170:T:G	10:61784928:T:G	ANK3	YES	35379992	Bellenguez C	New insights into the genetic etiology of Alzheimer's disease and related dementias.	GR@ACE	T	G	NA	0.96 (0.94-0.98)	NA	9.92e-06	NA	NA	NA	NA	NA	chr10:59966155:A:G	rs723212	3.82e-06	0.716	NA	NA	NA	NA	NA	chr10:59966155:A:G	rs723212	3.82e-06	0.716	0.785
Tier2	42	ANK3/CCDC6	rs7068231	chr10:60025170:T:G	10:61784928:T:G	ANK3	YES	35379992	Bellenguez C	New insights into the genetic etiology of Alzheimer's disease and related dementias.	PGC2	T	G	NA	NA	-5.57	2.5e-08	NA	NA	751059	NA	NA	chr10:60025913:A:C	rs7085274	1.7e-08	0.998	chr10:59978394:G:T	rs7902657	4e-08	0.646	0.701	chr10:60025913:A:C	rs7085274	1.7e-08	0.998	1
Tier2	42	ANK3/CCDC6	rs7068231	chr10:60025170:T:G	10:61784928:T:G	ANK3	YES	35379992	Bellenguez C	New insights into the genetic etiology of Alzheimer's disease and related dementias.	EADB	T	G	0.403	0.95 (0.94-0.97)	NA	6.79e-09	85934	401577	487511	0.9	0.435	chr10:60025170:T:G	rs7068231	6.79e-09	1	chr10:60025170:T:G	rs7068231	3e-13	1	1	chr10:60025170:T:G	rs7068231	6.79e-09	1	1
Tier2	43	TSPAN14	rs6586028	chr10:80494228:C:T	10:82253984:C:T	TSPAN14	YES	35379992	Bellenguez C	New insights into the genetic etiology of Alzheimer's disease and related dementias.	IGAP2	C	T	NA	0.93 (0.9-0.96)	NA	3.2e-05	NA	NA	NA	NA	NA	chr10:80511585:G:A	rs1870148	6.64e-06	0.888	NA	NA	NA	NA	NA	chr10:80511585:G:A	rs1870148	6.64e-06	0.888	0.876
Tier2	43	TSPAN14	rs6586028	chr10:80494228:C:T	10:82253984:C:T	TSPAN14	YES	35379992	Bellenguez C	New insights into the genetic etiology of Alzheimer's disease and related dementias.	PGC1	C	T	0.184	0.99 (0.99-1)	-3.22	0.00126	NA	NA	436498	NA	NA	chr10:80509705:T:C	rs7080009	0.000858	0.98	NA	NA	NA	NA	NA	chr10:80472950:G:A	rs7080169	0.000784	NA	0.143
Tier2	43	TSPAN14	rs6586028	chr10:80494228:C:T	10:82253984:C:T	TSPAN14	YES	35379992	Bellenguez C	New insights into the genetic etiology of Alzheimer's disease and related dementias.	IGAP2+UKB	C	T	0.206	0.93 (0.91-0.96)	NA	5.68e-09	NA	NA	NA	0	0.64	chr10:80520381:T:G	rs1878036	2.74e-09	0.947	NA	NA	NA	NA	NA	chr10:80520381:T:G	rs1878036	2.74e-09	0.947	0.955
Tier2	43	TSPAN14	rs6586028	chr10:80494228:C:T	10:82253984:C:T	TSPAN14	YES	35379992	Bellenguez C	New insights into the genetic etiology of Alzheimer's disease and related dementias.	GR@ACE	C	T	NA	0.95 (0.93-0.97)	NA	6.4e-06	NA	NA	NA	NA	NA	chr10:80510092:C:G	rs1870137	3.66e-06	0.981	NA	NA	NA	NA	NA	chr10:80510092:C:G	rs1870137	3.66e-06	0.981	0.981
Tier2	43	TSPAN14	rs6586028	chr10:80494228:C:T	10:82253984:C:T	TSPAN14	YES	35379992	Bellenguez C	New insights into the genetic etiology of Alzheimer's disease and related dementias.	PGC2	C	T	NA	NA	-4	6.31e-05	NA	NA	762917	NA	NA	chr10:80524756:A:T	rs7096909	3.47e-05	0.909	NA	NA	NA	NA	NA	chr10:80524756:A:T	rs7096909	3.47e-05	0.909	0.917
Tier2	43	TSPAN14	rs6586028	chr10:80494228:C:T	10:82253984:C:T	TSPAN14	YES	35379992	Bellenguez C	New insights into the genetic etiology of Alzheimer's disease and related dementias.	EADB	C	T	0.196	0.92 (0.91-0.94)	NA	1.33e-14	85934	401577	487511	2	0.425	chr10:80494228:C:T	rs6586028	1.33e-14	1	chr10:80494228:C:T	rs6586028	2e-19	1	1	chr10:80494228:C:T	rs6586028	1.33e-14	1	1
Tier2	44	BLNK	rs6584063	chr10:96266650:G:A	10:98026407:G:A	BLNK	YES	35379992	Bellenguez C	New insights into the genetic etiology of Alzheimer's disease and related dementias.	IGAP2	G	A	NA	0.9 (0.84-0.97)	NA	0.00777	NA	NA	NA	NA	NA	chr10:96266650:G:A	rs6584063	0.00777	1	NA	NA	NA	NA	NA	chr10:96321095:C:T	rs72811058	0.000265	NA	0.003
Tier2	44	BLNK	rs6584063	chr10:96266650:G:A	10:98026407:G:A	BLNK	YES	35379992	Bellenguez C	New insights into the genetic etiology of Alzheimer's disease and related dementias.	PGC1	G	A	0.0388	0.98 (0.97-0.99)	-2.95	0.00317	NA	NA	381789	NA	NA	chr10:96250177:C:G	rs111716638	0.000105	0.961	NA	NA	NA	NA	NA	chr10:96250177:C:G	rs111716638	0.000105	0.961	0.895
Tier2	44	BLNK	rs6584063	chr10:96266650:G:A	10:98026407:G:A	BLNK	YES	35379992	Bellenguez C	New insights into the genetic etiology of Alzheimer's disease and related dementias.	IGAP2+UKB	G	A	0.0392	0.91 (0.87-0.96)	NA	0.000164	NA	NA	NA	0	0.754	chr10:96244776:C:T	rs1902708	0.000129	0.954	NA	NA	NA	NA	NA	chr10:96244776:C:T	rs1902708	0.000129	0.954	0.863
Tier2	44	BLNK	rs6584063	chr10:96266650:G:A	10:98026407:G:A	BLNK	YES	35379992	Bellenguez C	New insights into the genetic etiology of Alzheimer's disease and related dementias.	GR@ACE	G	A	NA	0.91 (0.86-0.95)	NA	6.94e-05	NA	NA	NA	NA	NA	chr10:96244776:C:T	rs1902708	4.85e-05	0.954	NA	NA	NA	NA	NA	chr10:96244776:C:T	rs1902708	4.85e-05	0.954	0.863
Tier2	44	BLNK	rs6584063	chr10:96266650:G:A	10:98026407:G:A	BLNK	YES	35379992	Bellenguez C	New insights into the genetic etiology of Alzheimer's disease and related dementias.	PGC2	G	A	NA	NA	-4.26	2.07e-05	NA	NA	757067	NA	NA	chr10:96244776:C:T	rs1902708	1.36e-05	0.954	NA	NA	NA	NA	NA	chr10:96244776:C:T	rs1902708	1.36e-05	0.954	0.863
Tier2	44	BLNK	rs6584063	chr10:96266650:G:A	10:98026407:G:A	BLNK	YES	35379992	Bellenguez C	New insights into the genetic etiology of Alzheimer's disease and related dementias.	EADB	G	A	0.0435	0.89 (0.86-0.93)	NA	1.84e-07	85934	401577	487511	0	0.931	chr10:96288508:A:G	rs117699776	1.09e-07	0.925	chr10:96266650:G:A	rs6584063	7e-11	1	1	chr10:96288508:A:G	rs117699776	1.09e-07	0.925	0.868
Tier2	45	PLEKHA1	rs7908662	chr10:122413396:A:G	10:124172912:A:G	PLEKHA1	YES	35379992	Bellenguez C	New insights into the genetic etiology of Alzheimer's disease and related dementias.	IGAP2	G	A	NA	0.96 (0.93-0.98)	NA	0.00186	NA	NA	NA	NA	NA	chr10:122398321:CT:C	rs11335400	0.00107	0.991	NA	NA	NA	NA	NA	chr10:122363116:T:C	rs7080960	0.000286	0.513	0.475
Tier2	45	PLEKHA1	rs7908662	chr10:122413396:A:G	10:124172912:A:G	PLEKHA1	YES	35379992	Bellenguez C	New insights into the genetic etiology of Alzheimer's disease and related dementias.	PGC1	G	A	0.49	0.99 (0.99-1)	-4.06	4.85e-05	NA	NA	436263	NA	NA	chr10:122388651:A:G	rs2421017	3.48e-05	0.992	NA	NA	NA	NA	NA	chr10:122388651:A:G	rs2421017	3.48e-05	0.992	0.996
Tier2	45	PLEKHA1	rs7908662	chr10:122413396:A:G	10:124172912:A:G	PLEKHA1	YES	35379992	Bellenguez C	New insights into the genetic etiology of Alzheimer's disease and related dementias.	IGAP2+UKB	G	A	0.471	0.96 (0.94-0.98)	NA	1.54e-05	NA	NA	NA	0	0.749	chr10:122398321:CT:C	rs11335400	6.75e-06	0.991	NA	NA	NA	NA	NA	chr10:122379431:T:C	rs11200592	4.32e-06	NA	0.212
Tier2	45	PLEKHA1	rs7908662	chr10:122413396:A:G	10:124172912:A:G	PLEKHA1	YES	35379992	Bellenguez C	New insights into the genetic etiology of Alzheimer's disease and related dementias.	GR@ACE	G	A	NA	0.96 (0.94-0.98)	NA	1.16e-05	NA	NA	NA	NA	NA	chr10:122368474:T:C	rs56029211	7.81e-06	0.977	NA	NA	NA	NA	NA	chr10:122407319:T:G	rs76935275	3.47e-06	NA	0.12
Tier2	45	PLEKHA1	rs7908662	chr10:122413396:A:G	10:124172912:A:G	PLEKHA1	YES	35379992	Bellenguez C	New insights into the genetic etiology of Alzheimer's disease and related dementias.	PGC2	G	A	NA	NA	-4.49	6.99e-06	NA	NA	762682	NA	NA	chr10:122390401:T:C	rs10788284	5.03e-06	0.987	NA	NA	NA	NA	NA	chr10:122390401:T:C	rs10788284	5.03e-06	0.987	0.996
Tier2	45	PLEKHA1	rs7908662	chr10:122413396:A:G	10:124172912:A:G	PLEKHA1	YES	35379992	Bellenguez C	New insights into the genetic etiology of Alzheimer's disease and related dementias.	EADB	G	A	0.467	0.96 (0.95-0.98)	NA	3.3e-06	85934	401577	487511	0	0.497	chr10:122435969:A:G	rs7072204	2.61e-06	0.991	chr10:122413396:A:G	rs7908662	3e-09	1	1	chr10:122435969:A:G	rs7072204	2.61e-06	0.991	0.992
Tier1	46	CELF1/SPI1	rs10437655	chr11:47370397:G:A	11:47391948:G:A	SPI1	YES	35379992	Bellenguez C	New insights into the genetic etiology of Alzheimer's disease and related dementias.	IGAP2	A	G	NA	1.09 (1.06-1.12)	NA	1.22e-08	NA	NA	NA	NA	NA	chr11:47356694:T:C	rs3824869	5.53e-09	0.87	NA	NA	NA	NA	NA	chr11:47358789:G:T	rs3740688	9.7e-11	0.516	0.508
Tier1	46	CELF1/SPI1	rs10437655	chr11:47370397:G:A	11:47391948:G:A	SPI1	YES	35379992	Bellenguez C	New insights into the genetic etiology of Alzheimer's disease and related dementias.	PGC1	A	G	0.385	1.01 (1.01-1.02)	4.91	9.29e-07	NA	NA	432938	NA	NA	chr11:47370397:G:A	rs10437655	9.29e-07	1	NA	NA	NA	NA	NA	chr11:47370397:G:A	rs10437655	9.29e-07	1	1
Tier1	46	CELF1/SPI1	rs10437655	chr11:47370397:G:A	11:47391948:G:A	SPI1	YES	35379992	Bellenguez C	New insights into the genetic etiology of Alzheimer's disease and related dementias.	IGAP2+UKB	A	G	0.388	1.07 (1.05-1.09)	NA	6.91e-11	NA	NA	NA	70.07	0.0676	chr11:47370397:G:A	rs10437655	6.91e-11	1	NA	NA	NA	NA	NA	chr11:47370397:G:A	rs10437655	6.91e-11	1	1
Tier1	46	CELF1/SPI1	rs10437655	chr11:47370397:G:A	11:47391948:G:A	SPI1	YES	35379992	Bellenguez C	New insights into the genetic etiology of Alzheimer's disease and related dementias.	GR@ACE	A	G	NA	1.07 (1.05-1.09)	NA	2.71e-11	NA	NA	NA	NA	NA	chr11:47395195:C:T	rs1377416	4.02e-12	0.969	NA	NA	NA	NA	NA	chr11:47358789:G:T	rs3740688	1.93e-14	0.516	0.508
Tier1	46	CELF1/SPI1	rs10437655	chr11:47370397:G:A	11:47391948:G:A	SPI1	YES	35379992	Bellenguez C	New insights into the genetic etiology of Alzheimer's disease and related dementias.	PGC2	A	G	NA	NA	6.18	6.24e-10	NA	NA	685353	NA	NA	chr11:47370397:G:A	rs10437655	6.24e-10	1	chr11:47358789:G:T	rs3740688	9e-09	0.516	0.508	chr11:47358789:G:T	rs3740688	1.39e-10	0.516	0.508
Tier1	46	CELF1/SPI1	rs10437655	chr11:47370397:G:A	11:47391948:G:A	SPI1	YES	35379992	Bellenguez C	New insights into the genetic etiology of Alzheimer's disease and related dementias.	EADB	A	G	0.399	1.06 (1.04-1.08)	NA	8.21e-12	85934	401577	487511	21	0.237	chr11:47387500:T:A	rs11500477	3.28e-12	0.864	chr11:47370397:G:A	rs10437655	5e-14	1	1	chr11:47387500:T:A	rs11500477	3.28e-12	0.864	0.898
Tier1	47	MS4A	rs1582763	chr11:60254475:G:A	11:60021948:G:A	MS4A4A	YES	35379992	Bellenguez C	New insights into the genetic etiology of Alzheimer's disease and related dementias.	IGAP2	A	G	NA	0.88 (0.86-0.91)	NA	1.19e-16	NA	NA	NA	NA	NA	chr11:60254475:G:A	rs1582763	1.19e-16	1	NA	NA	NA	NA	NA	chr11:60254475:G:A	rs1582763	1.19e-16	1	1
Tier1	47	MS4A	rs1582763	chr11:60254475:G:A	11:60021948:G:A	MS4A4A	YES	35379992	Bellenguez C	New insights into the genetic etiology of Alzheimer's disease and related dementias.	PGC1	A	G	0.351	0.98 (0.98-0.99)	-7.97	1.63e-15	NA	NA	435739	NA	NA	chr11:60190907:C:A	rs2081545	1.11e-15	0.815	chr11:60190907:C:A	rs2081545	2e-15	0.815	0.759	chr11:60190907:C:A	rs2081545	1.11e-15	0.815	0.759
Tier1	47	MS4A	rs1582763	chr11:60254475:G:A	11:60021948:G:A	MS4A4A	YES	35379992	Bellenguez C	New insights into the genetic etiology of Alzheimer's disease and related dementias.	IGAP2+UKB	A	G	0.38	0.91 (0.9-0.93)	NA	1.02e-19	NA	NA	NA	89.18	0.00236	chr11:60328267:T:C	rs72924626	9.33e-20	0.608	NA	NA	NA	NA	NA	chr11:60328267:T:C	rs72924626	9.33e-20	0.608	0.667
Tier1	47	MS4A	rs1582763	chr11:60254475:G:A	11:60021948:G:A	MS4A4A	YES	35379992	Bellenguez C	New insights into the genetic etiology of Alzheimer's disease and related dementias.	GR@ACE	A	G	NA	0.91 (0.9-0.93)	NA	8.69e-24	NA	NA	NA	NA	NA	chr11:60254475:G:A	rs1582763	8.69e-24	1	NA	NA	NA	NA	NA	chr11:60254475:G:A	rs1582763	8.69e-24	1	1
Tier1	47	MS4A	rs1582763	chr11:60254475:G:A	11:60021948:G:A	MS4A4A	YES	35379992	Bellenguez C	New insights into the genetic etiology of Alzheimer's disease and related dementias.	PGC2	A	G	NA	NA	-10.98	4.7e-28	NA	NA	762158	NA	NA	chr11:60194716:G:A	rs7926354	1.46e-28	0.815	chr11:60254475:G:A	rs1582763	3e-33	1	1	chr11:60194716:G:A	rs7926354	1.46e-28	0.815	0.753
Tier1	47	MS4A	rs1582763	chr11:60254475:G:A	11:60021948:G:A	MS4A4A	YES	35379992	Bellenguez C	New insights into the genetic etiology of Alzheimer's disease and related dementias.	EADB	A	G	0.371	0.92 (0.9-0.93)	NA	1.65e-24	85934	401577	487511	0	0.473	chr11:60254475:G:A	rs1582763	1.65e-24	1	chr11:60254475:G:A	rs1582763	4e-42	1	1	chr11:60254475:G:A	rs1582763	1.65e-24	1	1
Tier1	48	PICALM	rs3851179	chr11:86157598:T:C	11:85868640:T:C	EED	YES	35379992	Bellenguez C	New insights into the genetic etiology of Alzheimer's disease and related dementias.	IGAP2	T	C	NA	0.89 (0.86-0.91)	NA	5.81e-16	NA	NA	NA	NA	NA	chr11:86157598:T:C	rs3851179	5.81e-16	1	NA	NA	NA	NA	NA	chr11:86157598:T:C	rs3851179	5.81e-16	1	1
Tier1	48	PICALM	rs3851179	chr11:86157598:T:C	11:85868640:T:C	EED	YES	35379992	Bellenguez C	New insights into the genetic etiology of Alzheimer's disease and related dementias.	PGC1	T	C	0.361	0.98 (0.98-0.99)	-8.55	1.26e-17	NA	NA	436498	NA	NA	chr11:86065502:G:A	rs867611	1.48e-18	0.623	chr11:86065502:G:A	rs867611	2e-18	0.623	0.658	chr11:86065502:G:A	rs867611	1.48e-18	0.623	0.658
Tier1	48	PICALM	rs3851179	chr11:86157598:T:C	11:85868640:T:C	EED	YES	35379992	Bellenguez C	New insights into the genetic etiology of Alzheimer's disease and related dementias.	IGAP2+UKB	T	C	0.372	0.9 (0.89-0.92)	NA	7.53e-26	NA	NA	NA	56.85	0.128	chr11:86156833:A:G	rs10792832	5.21e-26	0.991	NA	NA	NA	NA	NA	chr11:86156833:A:G	rs10792832	5.21e-26	0.991	0.987
Tier1	48	PICALM	rs3851179	chr11:86157598:T:C	11:85868640:T:C	EED	YES	35379992	Bellenguez C	New insights into the genetic etiology of Alzheimer's disease and related dementias.	GR@ACE	T	C	NA	0.89 (0.87-0.91)	NA	3.87e-38	NA	NA	NA	NA	NA	chr11:86157598:T:C	rs3851179	3.87e-38	1	NA	NA	NA	NA	NA	chr11:86157598:T:C	rs3851179	3.87e-38	1	1
Tier1	48	PICALM	rs3851179	chr11:86157598:T:C	11:85868640:T:C	EED	YES	35379992	Bellenguez C	New insights into the genetic etiology of Alzheimer's disease and related dementias.	PGC2	T	C	NA	NA	-10.44	1.65e-25	NA	NA	762917	NA	NA	chr11:86156833:A:G	rs10792832	8.58e-26	0.991	chr11:86089237:G:A	rs561655	1e-26	0.785	0.767	chr11:86156833:A:G	rs10792832	8.58e-26	0.991	0.987
Tier1	48	PICALM	rs3851179	chr11:86157598:T:C	11:85868640:T:C	EED	YES	35379992	Bellenguez C	New insights into the genetic etiology of Alzheimer's disease and related dementias.	EADB	T	C	0.358	0.9 (0.89-0.91)	NA	6.5e-36	85934	401577	487511	32.7	0.128	chr11:86156833:A:G	rs10792832	6.33e-36	0.991	chr11:86157598:T:C	rs3851179	3e-48	1	1	chr11:86156833:A:G	rs10792832	6.33e-36	0.991	0.987
Tier1	49	SORL1	rs11218343	chr11:121564878:T:C	11:121435587:T:C	SORL1	YES	35379992	Bellenguez C	New insights into the genetic etiology of Alzheimer's disease and related dementias.	IGAP2	C	T	NA	0.81 (0.76-0.88)	NA	2.63e-08	NA	NA	NA	NA	NA	chr11:121564878:T:C	rs11218343	2.63e-08	1	NA	NA	NA	NA	NA	chr11:121564878:T:C	rs11218343	2.63e-08	1	1
Tier1	49	SORL1	rs11218343	chr11:121564878:T:C	11:121435587:T:C	SORL1	YES	35379992	Bellenguez C	New insights into the genetic etiology of Alzheimer's disease and related dementias.	PGC1	C	T	0.0441	0.96 (0.95-0.97)	-6.84	8.12e-12	NA	NA	436249	NA	NA	chr11:121564878:T:C	rs11218343	8.12e-12	1	chr11:121564878:T:C	rs11218343	1e-11	1	1	chr11:121564878:T:C	rs11218343	8.12e-12	1	1
Tier1	49	SORL1	rs11218343	chr11:121564878:T:C	11:121435587:T:C	SORL1	YES	35379992	Bellenguez C	New insights into the genetic etiology of Alzheimer's disease and related dementias.	IGAP2+UKB	C	T	0.037	0.83 (0.79-0.87)	NA	5.59e-14	NA	NA	NA	0	0.489	chr11:121564878:T:C	rs11218343	5.59e-14	1	NA	NA	NA	NA	NA	chr11:121564878:T:C	rs11218343	5.59e-14	1	1
Tier1	49	SORL1	rs11218343	chr11:121564878:T:C	11:121435587:T:C	SORL1	YES	35379992	Bellenguez C	New insights into the genetic etiology of Alzheimer's disease and related dementias.	GR@ACE	C	T	NA	0.83 (0.79-0.87)	NA	5.59e-16	NA	NA	NA	NA	NA	chr11:121564878:T:C	rs11218343	5.59e-16	1	NA	NA	NA	NA	NA	chr11:121564878:T:C	rs11218343	5.59e-16	1	1
Tier1	49	SORL1	rs11218343	chr11:121564878:T:C	11:121435587:T:C	SORL1	YES	35379992	Bellenguez C	New insights into the genetic etiology of Alzheimer's disease and related dementias.	PGC2	C	T	NA	NA	-6.85	7.35e-12	NA	NA	761454	NA	NA	chr11:121564878:T:C	rs11218343	7.35e-12	1	chr11:121564878:T:C	rs11218343	1e-13	1	1	chr11:121564878:T:C	rs11218343	7.35e-12	1	1
Tier1	49	SORL1	rs11218343	chr11:121564878:T:C	11:121435587:T:C	SORL1	YES	35379992	Bellenguez C	New insights into the genetic etiology of Alzheimer's disease and related dementias.	EADB	C	T	0.039	0.85 (0.81-0.88)	NA	1.01e-14	85934	401577	487511	0	0.652	chr11:121564878:T:C	rs11218343	1.01e-14	1	chr11:121564878:T:C	rs11218343	1e-21	1	1	chr11:121564878:T:C	rs11218343	1.01e-14	1	1
Tier2	50	TPCN1/RITA1	rs6489896	chr12:113281983:T:C	12:113719788:T:C	TPCN1	YES	35379992	Bellenguez C	New insights into the genetic etiology of Alzheimer's disease and related dementias.	IGAP2	C	T	NA	1.06 (1-1.12)	NA	0.0397	NA	NA	NA	NA	NA	chr12:113281983:T:C	rs6489896	0.0397	1	NA	NA	NA	NA	NA	chr12:113160973:C:T	rs12371562	0.0307	NA	0.003
Tier2	50	TPCN1/RITA1	rs6489896	chr12:113281983:T:C	12:113719788:T:C	TPCN1	YES	35379992	Bellenguez C	New insights into the genetic etiology of Alzheimer's disease and related dementias.	PGC1	C	T	0.0926	1.01 (1-1.02)	2.81	0.00494	NA	NA	443142	NA	NA	chr12:113244225:T:C	rs16942667	0.00213	0.943	NA	NA	NA	NA	NA	chr12:113288347:C:T	rs34649612	0.00136	0.574	0.624
Tier2	50	TPCN1/RITA1	rs6489896	chr12:113281983:T:C	12:113719788:T:C	TPCN1	YES	35379992	Bellenguez C	New insights into the genetic etiology of Alzheimer's disease and related dementias.	IGAP2+UKB	C	T	0.0703	1.03 (1-1.07)	NA	0.0883	NA	NA	NA	35.43	0.213	chr12:113281983:T:C	rs6489896	0.0883	1	NA	NA	NA	NA	NA	chr12:113292242:C:G	rs73192840	0.00131	NA	0.003
Tier2	50	TPCN1/RITA1	rs6489896	chr12:113281983:T:C	12:113719788:T:C	TPCN1	YES	35379992	Bellenguez C	New insights into the genetic etiology of Alzheimer's disease and related dementias.	GR@ACE	C	T	NA	1.06 (1.02-1.09)	NA	0.00278	NA	NA	NA	NA	NA	chr12:113281983:T:C	rs6489896	0.00278	1	NA	NA	NA	NA	NA	chr12:113288347:C:T	rs34649612	0.000512	0.574	0.624
Tier2	50	TPCN1/RITA1	rs6489896	chr12:113281983:T:C	12:113719788:T:C	TPCN1	YES	35379992	Bellenguez C	New insights into the genetic etiology of Alzheimer's disease and related dementias.	PGC2	C	T	NA	NA	4.04	5.34e-05	NA	NA	762085	NA	NA	chr12:113308301:A:G	rs61932117	3.15e-06	0.912	NA	NA	NA	NA	NA	chr12:113308301:A:G	rs61932117	3.15e-06	0.912	0.795
Tier2	50	TPCN1/RITA1	rs6489896	chr12:113281983:T:C	12:113719788:T:C	TPCN1	YES	35379992	Bellenguez C	New insights into the genetic etiology of Alzheimer's disease and related dementias.	EADB	C	T	0.0764	1.08 (1.04-1.11)	NA	2.54e-06	85934	401577	487511	32.7	0.129	chr12:113281983:T:C	rs6489896	2.54e-06	1	chr12:113281983:T:C	rs6489896	2e-09	1	1	chr12:113281983:T:C	rs6489896	2.54e-06	1	1
Tier1	51	FERMT2	rs17125924	chr14:52924962:A:G	14:53391680:A:G	FERMT2	YES	35379992	Bellenguez C	New insights into the genetic etiology of Alzheimer's disease and related dementias.	IGAP2	G	A	NA	1.13 (1.08-1.19)	NA	6.62e-07	NA	NA	NA	NA	NA	chr14:52924962:A:G	rs17125924	6.62e-07	1	NA	NA	NA	NA	NA	chr14:52924962:A:G	rs17125924	6.62e-07	1	1
Tier1	51	FERMT2	rs17125924	chr14:52924962:A:G	14:53391680:A:G	FERMT2	YES	35379992	Bellenguez C	New insights into the genetic etiology of Alzheimer's disease and related dementias.	PGC1	G	A	0.0865	1.02 (1.01-1.03)	4.58	4.62e-06	NA	NA	434757	NA	NA	chr14:52880213:T:C	rs7149638	2.12e-06	0.848	NA	NA	NA	NA	NA	chr14:52880213:T:C	rs7149638	2.12e-06	0.848	0.802
Tier1	51	FERMT2	rs17125924	chr14:52924962:A:G	14:53391680:A:G	FERMT2	YES	35379992	Bellenguez C	New insights into the genetic etiology of Alzheimer's disease and related dementias.	IGAP2+UKB	G	A	0.0922	1.11 (1.07-1.14)	NA	3.69e-10	NA	NA	NA	13.71	0.282	chr14:52924962:A:G	rs17125924	3.69e-10	1	NA	NA	NA	NA	NA	chr14:52924962:A:G	rs17125924	3.69e-10	1	1
Tier1	51	FERMT2	rs17125924	chr14:52924962:A:G	14:53391680:A:G	FERMT2	YES	35379992	Bellenguez C	New insights into the genetic etiology of Alzheimer's disease and related dementias.	GR@ACE	G	A	NA	1.12 (1.09-1.15)	NA	6.3e-14	NA	NA	NA	NA	NA	chr14:52924962:A:G	rs17125924	6.3e-14	1	NA	NA	NA	NA	NA	chr14:52924962:A:G	rs17125924	6.3e-14	1	1
Tier1	51	FERMT2	rs17125924	chr14:52924962:A:G	14:53391680:A:G	FERMT2	YES	35379992	Bellenguez C	New insights into the genetic etiology of Alzheimer's disease and related dementias.	PGC2	G	A	NA	NA	6.04	1.56e-09	NA	NA	761176	NA	NA	chr14:52933911:T:C	rs17125944	1.31e-09	0.967	chr14:52832135:A:G	rs7146179	7e-11	0.718	0.673	chr14:52933911:T:C	rs17125944	1.31e-09	0.967	0.96
Tier1	51	FERMT2	rs17125924	chr14:52924962:A:G	14:53391680:A:G	FERMT2	YES	35379992	Bellenguez C	New insights into the genetic etiology of Alzheimer's disease and related dementias.	EADB	G	A	0.0892	1.09 (1.06-1.12)	NA	5.82e-10	85934	401577	487511	0	0.951	chr14:52924962:A:G	rs17125924	5.82e-10	1	chr14:52924962:A:G	rs17125924	8e-16	1	1	chr14:52924962:A:G	rs17125924	5.82e-10	1	1
Tier1	52	SLC24A4/RIN3	rs12590654	chr14:92472511:G:A	14:92938855:G:A	SLC24A4	YES	35379992	Bellenguez C	New insights into the genetic etiology of Alzheimer's disease and related dementias.	IGAP2	A	G	NA	0.91 (0.89-0.94)	NA	8.73e-09	NA	NA	NA	NA	NA	chr14:92472511:G:A	rs12590654	8.73e-09	1	NA	NA	NA	NA	NA	chr14:92472511:G:A	rs12590654	8.73e-09	1	1
Tier1	52	SLC24A4/RIN3	rs12590654	chr14:92472511:G:A	14:92938855:G:A	SLC24A4	YES	35379992	Bellenguez C	New insights into the genetic etiology of Alzheimer's disease and related dementias.	PGC1	A	G	0.336	0.99 (0.98-0.99)	-6.42	1.32e-10	NA	NA	426902	NA	NA	chr14:92472511:G:A	rs12590654	1.32e-10	1	chr14:92472511:G:A	rs12590654	2e-10	1	1	chr14:92472511:G:A	rs12590654	1.32e-10	1	1
Tier1	52	SLC24A4/RIN3	rs12590654	chr14:92472511:G:A	14:92938855:G:A	SLC24A4	YES	35379992	Bellenguez C	New insights into the genetic etiology of Alzheimer's disease and related dementias.	IGAP2+UKB	A	G	0.34	0.93 (0.91-0.95)	NA	7.45e-14	NA	NA	NA	30.54	0.23	chr14:92472511:G:A	rs12590654	7.45e-14	1	NA	NA	NA	NA	NA	chr14:92472511:G:A	rs12590654	7.45e-14	1	1
Tier1	52	SLC24A4/RIN3	rs12590654	chr14:92472511:G:A	14:92938855:G:A	SLC24A4	YES	35379992	Bellenguez C	New insights into the genetic etiology of Alzheimer's disease and related dementias.	GR@ACE	A	G	NA	0.93 (0.91-0.95)	NA	6.16e-12	NA	NA	NA	NA	NA	chr14:92472511:G:A	rs12590654	6.16e-12	1	NA	NA	NA	NA	NA	chr14:92470627:T:C	rs11623019	2.41e-13	NA	0.122
Tier1	52	SLC24A4/RIN3	rs12590654	chr14:92472511:G:A	14:92938855:G:A	SLC24A4	YES	35379992	Bellenguez C	New insights into the genetic etiology of Alzheimer's disease and related dementias.	PGC2	A	G	NA	NA	-8.08	6.42e-16	NA	NA	753321	NA	NA	chr14:92472511:G:A	rs12590654	6.42e-16	1	chr14:92472511:G:A	rs12590654	7e-17	1	1	chr14:92472511:G:A	rs12590654	6.42e-16	1	1
Tier1	52	SLC24A4/RIN3	rs12590654	chr14:92472511:G:A	14:92938855:G:A	SLC24A4	YES	35379992	Bellenguez C	New insights into the genetic etiology of Alzheimer's disease and related dementias.	EADB	A	G	0.328	0.93 (0.92-0.95)	NA	2.08e-15	85934	401577	487511	0	0.709	chr14:92472511:G:A	rs12590654	2.08e-15	1	chr14:92472511:G:A	rs12590654	4e-21	1	1	chr14:92472511:G:A	rs12590654	2.08e-15	1	1
Tier2	53	IGH gene cluster	rs10131280	chr14:106665591:G:A	14:107121607:G:A	IGHV3-64	YES	35379992	Bellenguez C	New insights into the genetic etiology of Alzheimer's disease and related dementias.	IGAP2	A	G	NA	0.94 (0.9-0.98)	NA	0.0067	NA	NA	NA	NA	NA	chr14:106644012:C:T	rs10467899	0.000986	0.781	NA	NA	NA	NA	NA	chr14:106717502:A:C	rs35974525	0.000458	NA	0.278
Tier2	53	IGH gene cluster	rs10131280	chr14:106665591:G:A	14:107121607:G:A	IGHV3-64	YES	35379992	Bellenguez C	New insights into the genetic etiology of Alzheimer's disease and related dementias.	PGC1	A	G	0.145	0.99 (0.99-1)	-2.56	0.0104	NA	NA	431765	NA	NA	chr14:106711409:T:G	rs2105984	0.00423	0.867	NA	NA	NA	NA	NA	chr14:106770243:T:C	rs113039885	2.69e-05	NA	NA
Tier2	53	IGH gene cluster	rs10131280	chr14:106665591:G:A	14:107121607:G:A	IGHV3-64	YES	35379992	Bellenguez C	New insights into the genetic etiology of Alzheimer's disease and related dementias.	IGAP2+UKB	A	G	0.127	0.95 (0.93-0.98)	NA	0.00131	NA	NA	NA	0	0.424	chr14:106618321:G:A	rs34917868	0.00046	0.772	NA	NA	NA	NA	NA	chr14:105729382:G:C	rs7153315	1.5e-06	NA	0.002
Tier2	53	IGH gene cluster	rs10131280	chr14:106665591:G:A	14:107121607:G:A	IGHV3-64	YES	35379992	Bellenguez C	New insights into the genetic etiology of Alzheimer's disease and related dementias.	GR@ACE	A	G	NA	0.96 (0.93-0.99)	NA	0.00716	NA	NA	NA	NA	NA	chr14:106697140:T:C	rs8014460	9.51e-05	0.915	NA	NA	NA	NA	NA	chr14:105729382:G:C	rs7153315	9.8e-08	NA	0.002
Tier2	53	IGH gene cluster	rs10131280	chr14:106665591:G:A	14:107121607:G:A	IGHV3-64	YES	35379992	Bellenguez C	New insights into the genetic etiology of Alzheimer's disease and related dementias.	PGC2	A	G	NA	NA	-3.73	0.000193	NA	NA	705430	NA	NA	chr14:106697010:A:C	rs61268362	3.15e-05	0.915	NA	NA	NA	NA	NA	chr14:105729382:G:C	rs7153315	3.07e-06	NA	0.002
Tier2	53	IGH gene cluster	rs10131280	chr14:106665591:G:A	14:107121607:G:A	IGHV3-64	YES	35379992	Bellenguez C	New insights into the genetic etiology of Alzheimer's disease and related dementias.	EADB	A	G	0.133	0.94 (0.91-0.96)	NA	1.98e-07	85300	394796	480096	0	0.897	chr14:106669877:G:A	rs11849532	1.33e-07	0.886	chr14:106665591:G:A	rs10131280	4e-10	1	1	chr14:105733895:G:A	rs28577986	3.38e-10	NA	0.001
Tier3	54	ATP8B4	rs138799625	chr15:49972642:C:T	15:50264839:C:T	ATP8B4	YES	35379992	Bellenguez C	New insights into the genetic etiology of Alzheimer's disease and related dementias.	IGAP2	NA	NA	NA	NA	NA	NA	NA	NA	NA	NA	NA	NA	NA	NA	NA	NA	NA	NA	NA	NA	chr15:49941409:T:C	rs12916154	0.000592	NA	0.004
Tier3	54	ATP8B4	rs138799625	chr15:49972642:C:T	15:50264839:C:T	ATP8B4	YES	35379992	Bellenguez C	New insights into the genetic etiology of Alzheimer's disease and related dementias.	PGC1	NA	NA	NA	NA	NA	NA	NA	NA	NA	NA	NA	NA	NA	NA	NA	NA	NA	NA	NA	NA	chr15:49905181:C:A	rs16963042	0.000846	NA	NA
Tier3	54	ATP8B4	rs138799625	chr15:49972642:C:T	15:50264839:C:T	ATP8B4	YES	35379992	Bellenguez C	New insights into the genetic etiology of Alzheimer's disease and related dementias.	IGAP2+UKB	NA	NA	NA	NA	NA	NA	NA	NA	NA	NA	NA	NA	NA	NA	NA	NA	NA	NA	NA	NA	chr15:49822990:C:A	rs189854543	0.000274	NA	0
Tier3	54	ATP8B4	rs138799625	chr15:49972642:C:T	15:50264839:C:T	ATP8B4	YES	35379992	Bellenguez C	New insights into the genetic etiology of Alzheimer's disease and related dementias.	GR@ACE	T	C	NA	1.31 (1.04-1.65)	NA	0.0205	NA	NA	NA	NA	NA	chr15:49972642:C:T	rs138799625	0.0205	1	NA	NA	NA	NA	NA	chr15:49970301:G:A	rs4349087	0.00107	NA	0.01
Tier3	54	ATP8B4	rs138799625	chr15:49972642:C:T	15:50264839:C:T	ATP8B4	YES	35379992	Bellenguez C	New insights into the genetic etiology of Alzheimer's disease and related dementias.	PGC2	T	C	NA	NA	0.76	0.45	NA	NA	118072	NA	NA	chr15:49903911:C:T	rs183428733	0.439	0.843	NA	NA	NA	NA	NA	chr15:49871475:A:G	rs144753648	0.00113	NA	0
Tier3	54	ATP8B4	rs138799625	chr15:49972642:C:T	15:50264839:C:T	ATP8B4	YES	35379992	Bellenguez C	New insights into the genetic etiology of Alzheimer's disease and related dementias.	EADB	T	C	0.0091	1.33 (1.22-1.46)	NA	5.12e-10	85361	398536	483897	0	0.805	chr15:49972642:C:T	rs138799625	5.12e-10	1	chr15:49972642:C:T	rs138799625	1e-09	1	1	chr15:49972642:C:T	rs138799625	5.12e-10	1	1
Tier2	55	SPPL2A	rs8025980	chr15:50701814:A:G	15:50994011:A:G	SPPL2A	YES	35379992	Bellenguez C	New insights into the genetic etiology of Alzheimer's disease and related dementias.	IGAP2	G	A	NA	0.95 (0.92-0.98)	NA	0.000434	NA	NA	NA	NA	NA	chr15:50510070:T:C	rs3131609	4.8e-05	0.704	NA	NA	NA	NA	NA	chr15:50727615:C:T	rs17646025	3.39e-05	0.428	0.449
Tier2	55	SPPL2A	rs8025980	chr15:50701814:A:G	15:50994011:A:G	SPPL2A	YES	35379992	Bellenguez C	New insights into the genetic etiology of Alzheimer's disease and related dementias.	PGC1	G	A	0.343	0.99 (0.99-1)	-3.92	9e-05	NA	NA	433079	NA	NA	chr15:50763625:A:G	rs12905525	2.36e-05	0.962	NA	NA	NA	NA	NA	chr15:50727615:C:T	rs17646025	1.16e-06	0.428	0.449
Tier2	55	SPPL2A	rs8025980	chr15:50701814:A:G	15:50994011:A:G	SPPL2A	YES	35379992	Bellenguez C	New insights into the genetic etiology of Alzheimer's disease and related dementias.	IGAP2+UKB	G	A	0.344	0.95 (0.93-0.97)	NA	1.65e-06	NA	NA	NA	0	0.603	chr15:50716490:T:C	rs10467994	1.56e-06	0.994	NA	NA	NA	NA	NA	chr15:50707194:C:G	rs78789557	1.64e-09	0.461	0.481
Tier2	55	SPPL2A	rs8025980	chr15:50701814:A:G	15:50994011:A:G	SPPL2A	YES	35379992	Bellenguez C	New insights into the genetic etiology of Alzheimer's disease and related dementias.	GR@ACE	G	A	NA	0.97 (0.96-0.99)	NA	0.00782	NA	NA	NA	NA	NA	chr15:50716490:T:C	rs10467994	6.56e-05	0.994	NA	NA	NA	NA	NA	chr15:50710145:C:T	rs76523702	6.86e-08	0.46	0.478
Tier2	55	SPPL2A	rs8025980	chr15:50701814:A:G	15:50994011:A:G	SPPL2A	YES	35379992	Bellenguez C	New insights into the genetic etiology of Alzheimer's disease and related dementias.	PGC2	G	A	NA	NA	-3.59	0.000333	NA	NA	648835	NA	NA	chr15:50754888:C:A	rs28393946	3.23e-05	0.979	NA	NA	NA	NA	NA	chr15:50721398:T:A	rs12442145	1.09e-06	0.428	0.446
Tier2	55	SPPL2A	rs8025980	chr15:50701814:A:G	15:50994011:A:G	SPPL2A	YES	35379992	Bellenguez C	New insights into the genetic etiology of Alzheimer's disease and related dementias.	EADB	G	A	0.345	0.96 (0.95-0.98)	NA	6.09e-06	85934	401577	487511	19	0.257	chr15:50758847:C:T	rs12593469	4.16e-06	0.979	chr15:50701814:A:G	rs8025980	1e-08	1	1	chr15:50758847:C:T	rs12593469	4.16e-06	0.979	0.987
Tier1	56	ADAM10	rs602602	chr15:58764824:T:A	15:59057023:T:A	MINDY2	YES	35379992	Bellenguez C	New insights into the genetic etiology of Alzheimer's disease and related dementias.	IGAP2	A	T	NA	0.94 (0.91-0.97)	NA	7.98e-05	NA	NA	NA	NA	NA	chr15:58741975:C:T	rs383902	3.81e-06	0.766	chr15:58753575:A:G	rs593742	7e-09	0.934	0.928	chr15:58741975:C:T	rs383902	3.81e-06	0.766	0.738
Tier1	56	ADAM10	rs602602	chr15:58764824:T:A	15:59057023:T:A	MINDY2	YES	35379992	Bellenguez C	New insights into the genetic etiology of Alzheimer's disease and related dementias.	PGC1	A	T	0.298	0.99 (0.98-0.99)	-5.65	1.59e-08	NA	NA	434203	NA	NA	chr15:58730416:T:C	rs442495	1.22e-09	0.801	chr15:58730416:T:C	rs442495	1e-09	0.801	0.77	chr15:58730416:T:C	rs442495	1.22e-09	0.801	0.77
Tier1	56	ADAM10	rs602602	chr15:58764824:T:A	15:59057023:T:A	MINDY2	YES	35379992	Bellenguez C	New insights into the genetic etiology of Alzheimer's disease and related dementias.	IGAP2+UKB	A	T	0.289	0.94 (0.92-0.96)	NA	3.88e-09	NA	NA	NA	0	0.944	chr15:58730416:T:C	rs442495	2.67e-11	0.801	chr15:58730416:T:C	rs442495	3e-11	0.801	0.77	chr15:58730416:T:C	rs442495	2.67e-11	0.801	0.77
Tier1	56	ADAM10	rs602602	chr15:58764824:T:A	15:59057023:T:A	MINDY2	YES	35379992	Bellenguez C	New insights into the genetic etiology of Alzheimer's disease and related dementias.	GR@ACE	A	T	NA	0.93 (0.91-0.95)	NA	1.87e-12	NA	NA	NA	NA	NA	chr15:58753575:A:G	rs593742	3.2e-15	0.934	NA	NA	NA	NA	NA	chr15:58753575:A:G	rs593742	3.2e-15	0.934	0.928
Tier1	56	ADAM10	rs602602	chr15:58764824:T:A	15:59057023:T:A	MINDY2	YES	35379992	Bellenguez C	New insights into the genetic etiology of Alzheimer's disease and related dementias.	PGC2	A	T	NA	NA	-6.54	6.31e-11	NA	NA	760622	NA	NA	chr15:58708758:C:T	rs347117	3.71e-12	0.795	chr15:58764824:T:A	rs602602	6e-15	1	1	chr15:58708758:C:T	rs347117	3.71e-12	0.795	0.756
Tier1	56	ADAM10	rs602602	chr15:58764824:T:A	15:59057023:T:A	MINDY2	YES	35379992	Bellenguez C	New insights into the genetic etiology of Alzheimer's disease and related dementias.	EADB	A	T	0.28	0.94 (0.92-0.96)	NA	9.65e-12	85934	401577	487511	31.8	0.136	chr15:58764824:T:A	rs602602	9.65e-12	1	chr15:58764824:T:A	rs602602	2e-15	1	1	chr15:58764824:T:A	rs602602	9.65e-12	1	1
Tier2	57	APH1B	rs117618017	chr15:63277703:C:T	15:63569902:C:T	APH1B	YES	35379992	Bellenguez C	New insights into the genetic etiology of Alzheimer's disease and related dementias.	IGAP2	T	C	NA	1.1 (1.04-1.16)	NA	0.000238	NA	NA	NA	NA	NA	chr15:63277703:C:T	rs117618017	0.000238	1	NA	NA	NA	NA	NA	chr15:63277703:C:T	rs117618017	0.000238	1	1
Tier2	57	APH1B	rs117618017	chr15:63277703:C:T	15:63569902:C:T	APH1B	YES	35379992	Bellenguez C	New insights into the genetic etiology of Alzheimer's disease and related dementias.	PGC1	T	C	0.125	1.02 (1.01-1.02)	5.52	3.44e-08	NA	NA	444006	NA	NA	chr15:63277703:C:T	rs117618017	3.44e-08	1	chr15:63277703:C:T	rs117618017	3e-08	1	1	chr15:63277703:C:T	rs117618017	3.44e-08	1	1
Tier2	57	APH1B	rs117618017	chr15:63277703:C:T	15:63569902:C:T	APH1B	YES	35379992	Bellenguez C	New insights into the genetic etiology of Alzheimer's disease and related dementias.	IGAP2+UKB	T	C	0.139	1.09 (1.06-1.12)	NA	1.05e-08	NA	NA	NA	0	0.661	chr15:63277703:C:T	rs117618017	1.05e-08	1	NA	NA	NA	NA	NA	chr15:63277703:C:T	rs117618017	1.05e-08	1	1
Tier2	57	APH1B	rs117618017	chr15:63277703:C:T	15:63569902:C:T	APH1B	YES	35379992	Bellenguez C	New insights into the genetic etiology of Alzheimer's disease and related dementias.	GR@ACE	T	C	NA	1.1 (1.07-1.13)	NA	7.97e-11	NA	NA	NA	NA	NA	chr15:63277703:C:T	rs117618017	7.97e-11	1	NA	NA	NA	NA	NA	chr15:63277703:C:T	rs117618017	7.97e-11	1	1
Tier2	57	APH1B	rs117618017	chr15:63277703:C:T	15:63569902:C:T	APH1B	YES	35379992	Bellenguez C	New insights into the genetic etiology of Alzheimer's disease and related dementias.	PGC2	T	C	NA	NA	6.44	1.22e-10	NA	NA	526208	NA	NA	chr15:63277703:C:T	rs117618017	1.22e-10	1	chr15:63277703:C:T	rs117618017	7e-12	1	1	chr15:63277703:C:T	rs117618017	1.22e-10	1	1
Tier2	57	APH1B	rs117618017	chr15:63277703:C:T	15:63569902:C:T	APH1B	YES	35379992	Bellenguez C	New insights into the genetic etiology of Alzheimer's disease and related dementias.	EADB	T	C	0.144	1.12 (1.09-1.15)	NA	1.75e-21	85934	401577	487511	0	0.522	chr15:63277703:C:T	rs117618017	1.75e-21	1	chr15:63277703:C:T	rs117618017	2e-25	1	1	chr15:63277703:C:T	rs117618017	1.75e-21	1	1
Tier2	58	SNX1	rs3848143	chr15:64131307:G:A	15:64423506:G:A	SNX1	YES	35379992	Bellenguez C	New insights into the genetic etiology of Alzheimer's disease and related dementias.	IGAP2	G	A	NA	1.05 (1.01-1.08)	NA	0.00811	NA	NA	NA	NA	NA	chr15:64148837:C:T	rs35561890	0.00127	0.63	NA	NA	NA	NA	NA	chr15:64148837:C:T	rs35561890	0.00127	0.63	0.642
Tier2	58	SNX1	rs3848143	chr15:64131307:G:A	15:64423506:G:A	SNX1	YES	35379992	Bellenguez C	New insights into the genetic etiology of Alzheimer's disease and related dementias.	PGC1	G	A	0.227	1.01 (1-1.01)	2.72	0.00652	NA	NA	435467	NA	NA	chr15:64059546:G:A	rs35498103	0.00245	0.641	NA	NA	NA	NA	NA	chr15:64107669:A:C	rs138194169	0.00162	NA	0.07
Tier2	58	SNX1	rs3848143	chr15:64131307:G:A	15:64423506:G:A	SNX1	YES	35379992	Bellenguez C	New insights into the genetic etiology of Alzheimer's disease and related dementias.	IGAP2+UKB	G	A	0.203	1.05 (1.03-1.08)	NA	1.62e-05	NA	NA	NA	0	0.726	chr15:64084039:C:G	rs7176404	7.04e-06	0.975	NA	NA	NA	NA	NA	chr15:64084039:C:G	rs7176404	7.04e-06	0.975	0.967
Tier2	58	SNX1	rs3848143	chr15:64131307:G:A	15:64423506:G:A	SNX1	YES	35379992	Bellenguez C	New insights into the genetic etiology of Alzheimer's disease and related dementias.	GR@ACE	G	A	NA	1.04 (1.02-1.06)	NA	0.000608	NA	NA	NA	NA	NA	chr15:64090698:C:T	rs332262	0.000353	0.973	NA	NA	NA	NA	NA	chr15:64090698:C:T	rs332262	0.000353	0.973	0.967
Tier2	58	SNX1	rs3848143	chr15:64131307:G:A	15:64423506:G:A	SNX1	YES	35379992	Bellenguez C	New insights into the genetic etiology of Alzheimer's disease and related dementias.	PGC2	G	A	NA	NA	3.87	0.000109	NA	NA	761886	NA	NA	chr15:64084039:C:G	rs7176404	7e-05	0.975	NA	NA	NA	NA	NA	chr15:64084039:C:G	rs7176404	7e-05	0.975	0.967
Tier2	58	SNX1	rs3848143	chr15:64131307:G:A	15:64423506:G:A	SNX1	YES	35379992	Bellenguez C	New insights into the genetic etiology of Alzheimer's disease and related dementias.	EADB	G	A	0.22	1.05 (1.03-1.07)	NA	1.1e-06	85934	401577	487511	0	0.447	chr15:64131307:G:A	rs3848143	1.1e-06	1	chr15:64131307:G:A	rs3848143	8e-11	1	1	chr15:64131307:G:A	rs3848143	1.1e-06	1	1
Tier2	59	CTSH	rs12592898	chr15:78936857:A:G	15:79229199:A:G	CTSH	YES	35379992	Bellenguez C	New insights into the genetic etiology of Alzheimer's disease and related dementias.	IGAP2	A	G	NA	0.96 (0.92-1.01)	NA	0.0915	NA	NA	NA	NA	NA	chr15:78926846:C:T	rs3784539	0.0897	0.883	NA	NA	NA	NA	NA	chr15:78930187:G:C	rs73470391	0.0571	NA	0
Tier2	59	CTSH	rs12592898	chr15:78936857:A:G	15:79229199:A:G	CTSH	YES	35379992	Bellenguez C	New insights into the genetic etiology of Alzheimer's disease and related dementias.	PGC1	A	G	0.135	0.99 (0.98-0.99)	-4.4	1.07e-05	NA	NA	442655	NA	NA	chr15:78939136:T:C	rs12148472	6.29e-06	0.993	NA	NA	NA	NA	NA	chr15:78939136:T:C	rs12148472	6.29e-06	0.993	0.991
Tier2	59	CTSH	rs12592898	chr15:78936857:A:G	15:79229199:A:G	CTSH	YES	35379992	Bellenguez C	New insights into the genetic etiology of Alzheimer's disease and related dementias.	IGAP2+UKB	A	G	0.129	0.96 (0.93-0.98)	NA	0.00182	NA	NA	NA	0	0.704	chr15:78926846:C:T	rs3784539	0.00165	0.883	NA	NA	NA	NA	NA	chr15:78942522:A:G	rs11855406	0.0003	0.294	0.289
Tier2	59	CTSH	rs12592898	chr15:78936857:A:G	15:79229199:A:G	CTSH	YES	35379992	Bellenguez C	New insights into the genetic etiology of Alzheimer's disease and related dementias.	GR@ACE	A	G	NA	0.95 (0.92-0.98)	NA	0.000503	NA	NA	NA	NA	NA	chr15:78936857:A:G	rs12592898	0.000503	1	NA	NA	NA	NA	NA	chr15:78930582:C:T	rs7496812	0.000232	0.285	0.276
Tier2	59	CTSH	rs12592898	chr15:78936857:A:G	15:79229199:A:G	CTSH	YES	35379992	Bellenguez C	New insights into the genetic etiology of Alzheimer's disease and related dementias.	PGC2	A	G	NA	NA	-4.54	5.63e-06	NA	NA	761267	NA	NA	chr15:78939136:T:C	rs12148472	2.6e-06	0.993	NA	NA	NA	NA	NA	chr15:78939136:T:C	rs12148472	2.6e-06	0.993	0.991
Tier2	59	CTSH	rs12592898	chr15:78936857:A:G	15:79229199:A:G	CTSH	YES	35379992	Bellenguez C	New insights into the genetic etiology of Alzheimer's disease and related dementias.	EADB	A	G	0.133	0.94 (0.92-0.97)	NA	1.28e-06	85665	400902	486567	11.3	0.336	chr15:78937617:TGGCCAGAATG:T	rs60254670	2.29e-07	0.995	chr15:78936857:A:G	rs12592898	4e-09	1	1	chr15:78937617:TGGCCAGAATG:T	rs60254670	2.29e-07	0.995	0.983
Tier3	60	IQCK	rs7185636	chr16:19796841:T:C	16:19808163:T:C	IQCK	YES	30820047	Kunkle BW	Genetic meta-analysis of diagnosed Alzheimer's disease identifies new risk loci and implicates Aβ, tau, immunity and lipid processing.	IGAP2	C	T	NA	0.92 (0.89-0.96)	NA	2.47e-05	NA	NA	NA	NA	NA	NA	NA	NA	NA	chr16:19796841:T:C	rs7185636	2e-08	1	1	chr16:19786814:AAGGG:A	rs72125947	1.08e-05	NA	NA
Tier3	60	IQCK	rs7185636	chr16:19796841:T:C	16:19808163:T:C	IQCK	YES	30820047	Kunkle BW	Genetic meta-analysis of diagnosed Alzheimer's disease identifies new risk loci and implicates Aβ, tau, immunity and lipid processing.	PGC1	C	T	0.193	1 (0.99-1)	-1.51	0.131	NA	NA	436319	NA	NA	NA	NA	NA	NA	NA	NA	NA	NA	NA	chr16:19783025:G:A	rs13337451	4.39e-05	NA	0.935
Tier3	60	IQCK	rs7185636	chr16:19796841:T:C	16:19808163:T:C	IQCK	YES	30820047	Kunkle BW	Genetic meta-analysis of diagnosed Alzheimer's disease identifies new risk loci and implicates Aβ, tau, immunity and lipid processing.	IGAP2+UKB	C	T	0.175	0.96 (0.94-0.99)	NA	0.00193	NA	NA	NA	88.07	0.00378	NA	NA	NA	NA	NA	NA	NA	NA	NA	chr16:19730727:G:A	rs78731084	0.0013	NA	0.817
Tier3	60	IQCK	rs7185636	chr16:19796841:T:C	16:19808163:T:C	IQCK	YES	30820047	Kunkle BW	Genetic meta-analysis of diagnosed Alzheimer's disease identifies new risk loci and implicates Aβ, tau, immunity and lipid processing.	GR@ACE	C	T	NA	0.95 (0.93-0.97)	NA	2.3e-05	NA	NA	NA	NA	NA	NA	NA	NA	NA	NA	NA	NA	NA	NA	chr16:19788811:G:A	rs6497404	2.16e-05	NA	0.971
Tier3	60	IQCK	rs7185636	chr16:19796841:T:C	16:19808163:T:C	IQCK	YES	30820047	Kunkle BW	Genetic meta-analysis of diagnosed Alzheimer's disease identifies new risk loci and implicates Aβ, tau, immunity and lipid processing.	PGC2	C	T	NA	NA	-1.99	0.0468	NA	NA	500159	NA	NA	NA	NA	NA	NA	NA	NA	NA	NA	NA	chr16:19734479:A:G	rs4780825	0.000136	NA	NA
Tier3	60	IQCK	rs7185636	chr16:19796841:T:C	16:19808163:T:C	IQCK	YES	30820047	Kunkle BW	Genetic meta-analysis of diagnosed Alzheimer's disease identifies new risk loci and implicates Aβ, tau, immunity and lipid processing.	EADB	NA	NA	NA	NA	NA	NA	NA	NA	NA	NA	NA	NA	NA	NA	NA	NA	NA	NA	NA	NA	chr16:19765909:T:A	rs72769543	1.27e-05	NA	0.928
Tier2	61	DOC2A	rs1140239	chr16:30010081:C:T	16:30021402:C:T	DOC2A	YES	35379992	Bellenguez C	New insights into the genetic etiology of Alzheimer's disease and related dementias.	IGAP2	T	C	NA	0.96 (0.93-0.99)	NA	0.00643	NA	NA	NA	NA	NA	chr16:30067171:G:C	rs9783783	0.00107	0.631	NA	NA	NA	NA	NA	chr16:30067171:G:C	rs9783783	0.00107	0.631	0.589
Tier2	61	DOC2A	rs1140239	chr16:30010081:C:T	16:30021402:C:T	DOC2A	YES	35379992	Bellenguez C	New insights into the genetic etiology of Alzheimer's disease and related dementias.	PGC1	T	C	0.385	0.98 (0.97-1)	-2.85	0.0044	NA	NA	71639	NA	NA	chr16:30031356:G:T	rs3814877	2.32e-06	0.984	NA	NA	NA	NA	NA	chr16:30031356:G:T	rs3814877	2.32e-06	0.984	0.967
Tier2	61	DOC2A	rs1140239	chr16:30010081:C:T	16:30021402:C:T	DOC2A	YES	35379992	Bellenguez C	New insights into the genetic etiology of Alzheimer's disease and related dementias.	IGAP2+UKB	T	C	0.402	0.96 (0.94-0.98)	NA	3.76e-05	NA	NA	NA	0	0.975	chr16:30019378:T:C	rs11150581	2.45e-05	0.993	NA	NA	NA	NA	NA	chr16:30014187:TA:T	rs61188772	1.86e-06	NA	0.538
Tier2	61	DOC2A	rs1140239	chr16:30010081:C:T	16:30021402:C:T	DOC2A	YES	35379992	Bellenguez C	New insights into the genetic etiology of Alzheimer's disease and related dementias.	GR@ACE	NA	NA	NA	NA	NA	NA	NA	NA	NA	NA	NA	chr16:30011836:T:C	rs7191849	1.28e-06	0.723	NA	NA	NA	NA	NA	chr16:30022206:G:C	rs7193065	8.25e-07	0.375	0.345
Tier2	61	DOC2A	rs1140239	chr16:30010081:C:T	16:30021402:C:T	DOC2A	YES	35379992	Bellenguez C	New insights into the genetic etiology of Alzheimer's disease and related dementias.	PGC2	T	C	NA	NA	-3.26	0.00111	NA	NA	334818	NA	NA	chr16:30019378:T:C	rs11150581	5.09e-07	0.993	NA	NA	NA	NA	NA	chr16:30019378:T:C	rs11150581	5.09e-07	0.993	0.983
Tier2	61	DOC2A	rs1140239	chr16:30010081:C:T	16:30021402:C:T	DOC2A	YES	35379992	Bellenguez C	New insights into the genetic etiology of Alzheimer's disease and related dementias.	EADB	T	C	0.379	0.94 (0.93-0.96)	NA	4.61e-12	84465	394472	478937	0	0.796	chr16:30010081:C:T	rs1140239	4.61e-12	1	chr16:30010081:C:T	rs1140239	3e-13	1	1	chr16:30010081:C:T	rs1140239	4.61e-12	1	1
Tier2	62	KAT8	rs889555	chr16:31111250:C:T	16:31122571:C:T	BCKDK	YES	35379992	Bellenguez C	New insights into the genetic etiology of Alzheimer's disease and related dementias.	IGAP2	T	C	NA	0.96 (0.93-0.99)	NA	0.00561	NA	NA	NA	NA	NA	chr16:31115000:C:A	rs2884738	0.00496	0.998	NA	NA	NA	NA	NA	chr16:31062324:A:T	rs201827363	0.00206	NA	0
Tier2	62	KAT8	rs889555	chr16:31111250:C:T	16:31122571:C:T	BCKDK	YES	35379992	Bellenguez C	New insights into the genetic etiology of Alzheimer's disease and related dementias.	PGC1	T	C	0.29	0.99 (0.98-0.99)	-5.44	5.36e-08	NA	NA	434994	NA	NA	chr16:31121779:G:A	rs59735493	3.73e-08	0.963	chr16:31121779:G:A	rs59735493	4e-08	0.963	0.939	chr16:31121779:G:A	rs59735493	3.73e-08	0.963	0.939
Tier2	62	KAT8	rs889555	chr16:31111250:C:T	16:31122571:C:T	BCKDK	YES	35379992	Bellenguez C	New insights into the genetic etiology of Alzheimer's disease and related dementias.	IGAP2+UKB	T	C	0.281	0.94 (0.92-0.96)	NA	5.41e-09	NA	NA	NA	50.39	0.156	chr16:31115000:C:A	rs2884738	4.47e-09	0.998	NA	NA	NA	NA	NA	chr16:31115000:C:A	rs2884738	4.47e-09	0.998	1
Tier2	62	KAT8	rs889555	chr16:31111250:C:T	16:31122571:C:T	BCKDK	YES	35379992	Bellenguez C	New insights into the genetic etiology of Alzheimer's disease and related dementias.	GR@ACE	T	C	NA	0.95 (0.93-0.97)	NA	5.95e-07	NA	NA	NA	NA	NA	chr16:31111250:C:T	rs889555	5.95e-07	1	NA	NA	NA	NA	NA	chr16:31111250:C:T	rs889555	5.95e-07	1	1
Tier2	62	KAT8	rs889555	chr16:31111250:C:T	16:31122571:C:T	BCKDK	YES	35379992	Bellenguez C	New insights into the genetic etiology of Alzheimer's disease and related dementias.	PGC2	T	C	NA	NA	-5.14	2.71e-07	NA	NA	536179	NA	NA	chr16:31111250:C:T	rs889555	2.71e-07	1	NA	NA	NA	NA	NA	chr16:31111250:C:T	rs889555	2.71e-07	1	1
Tier2	62	KAT8	rs889555	chr16:31111250:C:T	16:31122571:C:T	BCKDK	YES	35379992	Bellenguez C	New insights into the genetic etiology of Alzheimer's disease and related dementias.	EADB	T	C	0.281	0.95 (0.93-0.96)	NA	1.03e-09	85934	401577	487511	16.4	0.283	chr16:31143037:G:A	rs78924645	7.71e-10	0.919	chr16:31111250:C:T	rs889555	2e-11	1	1	chr16:31143037:G:A	rs78924645	7.71e-10	0.919	0.952
Tier2	63	IL34	rs4985556	chr16:70660097:C:A	16:70694000:C:A	IL34	YES	34099642	de Rojas I	Common variants in Alzheimer's disease and risk stratification by polygenic risk scores.	IGAP2	A	C	NA	1.09 (1.04-1.14)	NA	0.000223	NA	NA	NA	NA	NA	chr16:70661088:A:G	rs36155323	0.000105	0.845	NA	NA	NA	NA	NA	chr16:70661088:A:G	rs36155323	0.000105	0.845	0.901
Tier2	63	IL34	rs4985556	chr16:70660097:C:A	16:70694000:C:A	IL34	YES	34099642	de Rojas I	Common variants in Alzheimer's disease and risk stratification by polygenic risk scores.	PGC1	A	C	0.104	1.02 (1.01-1.02)	4.34	1.44e-05	NA	NA	436498	NA	NA	chr16:70660097:C:A	rs4985556	1.44e-05	1	NA	NA	NA	NA	NA	chr16:70653292:C:T	rs35283920	1.04e-07	NA	0.18
Tier2	63	IL34	rs4985556	chr16:70660097:C:A	16:70694000:C:A	IL34	YES	34099642	de Rojas I	Common variants in Alzheimer's disease and risk stratification by polygenic risk scores.	IGAP2+UKB	A	C	0.121	1.06 (1.03-1.09)	NA	9.79e-05	NA	NA	NA	59.58	0.116	chr16:70660097:C:A	rs4985556	9.79e-05	1	NA	NA	NA	NA	NA	chr16:70660097:C:A	rs4985556	9.79e-05	1	1
Tier2	63	IL34	rs4985556	chr16:70660097:C:A	16:70694000:C:A	IL34	YES	34099642	de Rojas I	Common variants in Alzheimer's disease and risk stratification by polygenic risk scores.	GR@ACE	A	C	NA	1.08 (1.05-1.11)	NA	2.28e-08	NA	NA	NA	NA	NA	chr16:70660097:C:A	rs4985556	2.28e-08	1	chr16:70660097:C:A	rs4985556	4e-10	1	1	chr16:70660097:C:A	rs4985556	2.28e-08	1	1
Tier2	63	IL34	rs4985556	chr16:70660097:C:A	16:70694000:C:A	IL34	YES	34099642	de Rojas I	Common variants in Alzheimer's disease and risk stratification by polygenic risk scores.	PGC2	A	C	NA	NA	5.19	2.14e-07	NA	NA	726258	NA	NA	chr16:70661088:A:G	rs36155323	9.6e-08	0.845	NA	NA	NA	NA	NA	chr16:70661088:A:G	rs36155323	9.6e-08	0.845	0.901
Tier2	63	IL34	rs4985556	chr16:70660097:C:A	16:70694000:C:A	IL34	YES	34099642	de Rojas I	Common variants in Alzheimer's disease and risk stratification by polygenic risk scores.	EADB	A	C	0.115	1.06 (1.03-1.09)	NA	5.65e-06	85934	401577	487511	8	0.367	chr16:70660097:C:A	rs4985556	5.65e-06	1	chr16:70660097:C:A	rs4985556	6e-10	1	1	chr16:70660097:C:A	rs4985556	5.65e-06	1	1
Tier2	64	MAF	rs450674	chr16:79574511:T:C	16:79608408:T:C	MAF	YES	35379992	Bellenguez C	New insights into the genetic etiology of Alzheimer's disease and related dementias.	IGAP2	C	T	NA	0.97 (0.94-1)	NA	0.0383	NA	NA	NA	NA	NA	chr16:79572623:C:T	rs434626	0.032	0.986	chr16:79321960:G:A	rs62039712	4e-08	NA	0	chr16:79321960:G:A	rs62039712	1.17e-07	NA	0
Tier2	64	MAF	rs450674	chr16:79574511:T:C	16:79608408:T:C	MAF	YES	35379992	Bellenguez C	New insights into the genetic etiology of Alzheimer's disease and related dementias.	PGC1	C	T	0.367	0.99 (0.99-1)	-2.82	0.00486	NA	NA	424309	NA	NA	chr16:79565817:A:G	rs30427	0.00119	0.635	NA	NA	NA	NA	NA	chr16:79326648:T:C	rs2347575	0.000388	NA	0
Tier2	64	MAF	rs450674	chr16:79574511:T:C	16:79608408:T:C	MAF	YES	35379992	Bellenguez C	New insights into the genetic etiology of Alzheimer's disease and related dementias.	IGAP2+UKB	C	T	0.395	0.97 (0.95-0.98)	NA	0.000346	NA	NA	NA	0	0.685	chr16:79574934:G:C	rs398465	0.00021	0.935	NA	NA	NA	NA	NA	chr16:79321960:G:A	rs62039712	6.2e-05	NA	0
Tier2	64	MAF	rs450674	chr16:79574511:T:C	16:79608408:T:C	MAF	YES	35379992	Bellenguez C	New insights into the genetic etiology of Alzheimer's disease and related dementias.	GR@ACE	C	T	NA	0.97 (0.95-0.99)	NA	0.0026	NA	NA	NA	NA	NA	chr16:79565817:A:G	rs30427	0.00178	0.635	NA	NA	NA	NA	NA	chr16:79326648:T:C	rs2347575	4.55e-06	NA	0
Tier2	64	MAF	rs450674	chr16:79574511:T:C	16:79608408:T:C	MAF	YES	35379992	Bellenguez C	New insights into the genetic etiology of Alzheimer's disease and related dementias.	PGC2	C	T	NA	NA	-4.01	6.07e-05	NA	NA	750728	NA	NA	chr16:79565817:A:G	rs30427	2.3e-05	0.635	NA	NA	NA	NA	NA	chr16:79569615:T:C	rs821226	4.94e-06	0.426	0.398
Tier2	64	MAF	rs450674	chr16:79574511:T:C	16:79608408:T:C	MAF	YES	35379992	Bellenguez C	New insights into the genetic etiology of Alzheimer's disease and related dementias.	EADB	C	T	0.373	0.96 (0.94-0.97)	NA	1.06e-07	85934	401577	487511	24.4	0.204	chr16:79574511:T:C	rs450674	1.06e-07	1	chr16:79574511:T:C	rs450674	3e-08	1	1	chr16:79574511:T:C	rs450674	1.06e-07	1	1
Tier2	65	PLCG2	rs12446759	chr16:81739398:G:A	16:81773003:G:A	CMIP	YES	35379992	Bellenguez C	New insights into the genetic etiology of Alzheimer's disease and related dementias.	IGAP2	G	A	NA	0.95 (0.92-0.98)	NA	0.000483	NA	NA	NA	NA	NA	chr16:81739421:G:C	rs12446781	0.000342	0.846	NA	NA	NA	NA	NA	chr16:81746170:G:A	rs34971488	2.07e-06	NA	0.124
Tier2	65	PLCG2	rs12446759	chr16:81739398:G:A	16:81773003:G:A	CMIP	YES	35379992	Bellenguez C	New insights into the genetic etiology of Alzheimer's disease and related dementias.	PGC1	G	A	0.394	0.99 (0.99-1)	-3.82	0.000133	NA	NA	436498	NA	NA	chr16:81739604:A:G	rs12444183	1.27e-05	0.867	NA	NA	NA	NA	NA	chr16:81739604:A:G	rs12444183	1.27e-05	0.867	0.862
Tier2	65	PLCG2	rs12446759	chr16:81739398:G:A	16:81773003:G:A	CMIP	YES	35379992	Bellenguez C	New insights into the genetic etiology of Alzheimer's disease and related dementias.	IGAP2+UKB	G	A	0.393	0.95 (0.93-0.97)	NA	3.23e-07	NA	NA	NA	0	0.774	chr16:81739604:A:G	rs12444183	5.46e-08	0.867	NA	NA	NA	NA	NA	chr16:81739604:A:G	rs12444183	5.46e-08	0.867	0.862
Tier2	65	PLCG2	rs12446759	chr16:81739398:G:A	16:81773003:G:A	CMIP	YES	35379992	Bellenguez C	New insights into the genetic etiology of Alzheimer's disease and related dementias.	GR@ACE	G	A	NA	0.95 (0.93-0.97)	NA	7.79e-07	NA	NA	NA	NA	NA	chr16:81739604:A:G	rs12444183	1.48e-08	0.867	chr16:81739604:A:G	rs12444183	7e-12	0.867	0.862	chr16:81739604:A:G	rs12444183	1.48e-08	0.867	0.862
Tier2	65	PLCG2	rs12446759	chr16:81739398:G:A	16:81773003:G:A	CMIP	YES	35379992	Bellenguez C	New insights into the genetic etiology of Alzheimer's disease and related dementias.	PGC2	G	A	NA	NA	-2.96	0.00313	NA	NA	726258	NA	NA	chr16:81739421:G:C	rs12446781	0.000131	0.846	NA	NA	NA	NA	NA	chr16:81870119:T:G	rs7342692	1.24e-06	NA	0
Tier2	65	PLCG2	rs12446759	chr16:81739398:G:A	16:81773003:G:A	CMIP	YES	35379992	Bellenguez C	New insights into the genetic etiology of Alzheimer's disease and related dementias.	EADB	G	A	0.403	0.94 (0.93-0.96)	NA	3.6e-12	85934	401577	487511	21.8	0.229	chr16:81739604:A:G	rs12444183	2.21e-12	0.867	chr16:81739398:G:A	rs12446759	1e-13	1	1	chr16:81739604:A:G	rs12444183	2.21e-12	0.867	0.862
Tier3	66	FOXF1	rs16941239	chr16:86420604:T:A	16:86454210:T:A	FOXF1	YES	35379992	Bellenguez C	New insights into the genetic etiology of Alzheimer's disease and related dementias.	IGAP2	A	T	NA	1.08 (0.99-1.19)	NA	0.091	NA	NA	NA	NA	NA	chr16:86420604:T:A	rs16941239	0.091	1	NA	NA	NA	NA	NA	chr16:86423270:T:C	rs16941250	0.0197	0.332	0.325
Tier3	66	FOXF1	rs16941239	chr16:86420604:T:A	16:86454210:T:A	FOXF1	YES	35379992	Bellenguez C	New insights into the genetic etiology of Alzheimer's disease and related dementias.	PGC1	A	T	0.035	1.01 (1-1.02)	1.86	0.0625	NA	NA	434717	NA	NA	chr16:86412351:C:T	rs79508330	0.026	0.778	NA	NA	NA	NA	NA	chr16:86410282:C:T	rs116438843	0.00176	NA	0.035
Tier3	66	FOXF1	rs16941239	chr16:86420604:T:A	16:86454210:T:A	FOXF1	YES	35379992	Bellenguez C	New insights into the genetic etiology of Alzheimer's disease and related dementias.	IGAP2+UKB	A	T	0.0214	1.12 (1.05-1.2)	NA	0.000293	NA	NA	NA	17.94	0.27	chr16:86420604:T:A	rs16941239	0.000293	1	NA	NA	NA	NA	NA	chr16:86420604:T:A	rs16941239	0.000293	1	1
Tier3	66	FOXF1	rs16941239	chr16:86420604:T:A	16:86454210:T:A	FOXF1	YES	35379992	Bellenguez C	New insights into the genetic etiology of Alzheimer's disease and related dementias.	GR@ACE	A	T	NA	1.13 (1.06-1.2)	NA	5.37e-05	NA	NA	NA	NA	NA	chr16:86420604:T:A	rs16941239	5.37e-05	1	NA	NA	NA	NA	NA	chr16:86423270:T:C	rs16941250	3.42e-05	0.332	0.325
Tier3	66	FOXF1	rs16941239	chr16:86420604:T:A	16:86454210:T:A	FOXF1	YES	35379992	Bellenguez C	New insights into the genetic etiology of Alzheimer's disease and related dementias.	PGC2	A	T	NA	NA	0.26	0.794	NA	NA	760224	NA	NA	chr16:86413018:G:A	rs77452966	0.0792	0.777	NA	NA	NA	NA	NA	chr16:86426457:T:C	rs146094497	0.0203	NA	0
Tier3	66	FOXF1	rs16941239	chr16:86420604:T:A	16:86454210:T:A	FOXF1	YES	35379992	Bellenguez C	New insights into the genetic etiology of Alzheimer's disease and related dementias.	EADB	A	T	0.0288	1.13 (1.07-1.19)	NA	2.93e-06	85771	401172	486943	4.4	0.401	chr16:86420604:T:A	rs16941239	2.93e-06	1	chr16:86420604:T:A	rs16941239	1e-08	1	1	chr16:86420604:T:A	rs16941239	2.93e-06	1	1
Tier2	67	PRDM7	rs56407236	chr16:90103687:G:A	16:90170095:G:A	PRDM7	YES	35379992	Bellenguez C	New insights into the genetic etiology of Alzheimer's disease and related dementias.	IGAP2	A	G	NA	1.14 (1.07-1.22)	NA	0.000124	NA	NA	NA	NA	NA	chr16:90103687:G:A	rs56407236	0.000124	1	NA	NA	NA	NA	NA	chr16:90103687:G:A	rs56407236	0.000124	1	1
Tier2	67	PRDM7	rs56407236	chr16:90103687:G:A	16:90170095:G:A	PRDM7	YES	35379992	Bellenguez C	New insights into the genetic etiology of Alzheimer's disease and related dementias.	PGC1	A	G	0.0656	1.01 (1-1.02)	2.2	0.0277	NA	NA	382336	NA	NA	chr16:90082763:C:T	rs112089506	0.00965	0.623	NA	NA	NA	NA	NA	chr16:90082763:C:T	rs112089506	0.00965	0.623	0.606
Tier2	67	PRDM7	rs56407236	chr16:90103687:G:A	16:90170095:G:A	PRDM7	YES	35379992	Bellenguez C	New insights into the genetic etiology of Alzheimer's disease and related dementias.	IGAP2+UKB	A	G	0.0697	1.09 (1.05-1.13)	NA	1.62e-05	NA	NA	NA	60.57	0.111	chr16:90099556:A:G	rs62052678	1.48e-05	0.915	NA	NA	NA	NA	NA	chr16:90099556:A:G	rs62052678	1.48e-05	0.915	0.84
Tier2	67	PRDM7	rs56407236	chr16:90103687:G:A	16:90170095:G:A	PRDM7	YES	35379992	Bellenguez C	New insights into the genetic etiology of Alzheimer's disease and related dementias.	GR@ACE	A	G	NA	1.1 (1.05-1.14)	NA	1.24e-05	NA	NA	NA	NA	NA	chr16:90103687:G:A	rs56407236	1.24e-05	1	NA	NA	NA	NA	NA	chr16:90103687:G:A	rs56407236	1.24e-05	1	1
Tier2	67	PRDM7	rs56407236	chr16:90103687:G:A	16:90170095:G:A	PRDM7	YES	35379992	Bellenguez C	New insights into the genetic etiology of Alzheimer's disease and related dementias.	PGC2	A	G	NA	NA	4.23	2.33e-05	NA	NA	530058	NA	NA	chr16:90086938:G:A	rs62052663	2.12e-05	0.704	NA	NA	NA	NA	NA	chr16:90086938:G:A	rs62052663	2.12e-05	0.704	0.665
Tier2	67	PRDM7	rs56407236	chr16:90103687:G:A	16:90170095:G:A	PRDM7	YES	35379992	Bellenguez C	New insights into the genetic etiology of Alzheimer's disease and related dementias.	EADB	A	G	0.0693	1.12 (1.08-1.15)	NA	1.28e-11	85665	400902	486567	0	0.45	chr16:90103687:G:A	rs56407236	1.28e-11	1	chr16:90103687:G:A	rs56407236	6e-15	1	1	chr16:90103687:G:A	rs56407236	1.28e-11	1	1
Tier2	68	WDR81	rs35048651	chr17:1728046:TGAG:T	17:1631340:TGAG:T	WDR81	YES	35379992	Bellenguez C	New insights into the genetic etiology of Alzheimer's disease and related dementias.	IGAP2	T	TGAG	NA	1.04 (1.01-1.08)	NA	0.0195	NA	NA	NA	NA	NA	chr17:1720381:A:G	rs1574525	0.00343	0.695	NA	NA	NA	NA	NA	chr17:1720381:A:G	rs1574525	0.00343	0.695	0.71
Tier2	68	WDR81	rs35048651	chr17:1728046:TGAG:T	17:1631340:TGAG:T	WDR81	YES	35379992	Bellenguez C	New insights into the genetic etiology of Alzheimer's disease and related dementias.	PGC1	T	TGAG	0.22	1.04 (1.01-1.06)	3.25	0.00115	NA	NA	24935	NA	NA	chr17:1728046:TGAG:T	rs35048651	0.00115	1	NA	NA	NA	NA	NA	chr17:1742077:A:T	rs4790816	0.00101	NA	0.932
Tier2	68	WDR81	rs35048651	chr17:1728046:TGAG:T	17:1631340:TGAG:T	WDR81	YES	35379992	Bellenguez C	New insights into the genetic etiology of Alzheimer's disease and related dementias.	IGAP2+UKB	T	TGAG	0.22	1.03 (1.01-1.06)	NA	0.00592	NA	NA	NA	0	0.457	chr17:1743023:T:C	rs12937244	0.00575	0.937	NA	NA	NA	NA	NA	chr17:1733780:A:G	rs3809871	0.00359	0.253	0.247
Tier2	68	WDR81	rs35048651	chr17:1728046:TGAG:T	17:1631340:TGAG:T	WDR81	YES	35379992	Bellenguez C	New insights into the genetic etiology of Alzheimer's disease and related dementias.	GR@ACE	NA	NA	NA	NA	NA	NA	NA	NA	NA	NA	NA	chr17:1752311:C:T	rs58147322	0.000203	0.855	NA	NA	NA	NA	NA	chr17:1752311:C:T	rs58147322	0.000203	0.855	0.859
Tier2	68	WDR81	rs35048651	chr17:1728046:TGAG:T	17:1631340:TGAG:T	WDR81	YES	35379992	Bellenguez C	New insights into the genetic etiology of Alzheimer's disease and related dementias.	PGC2	NA	NA	NA	NA	NA	NA	NA	NA	NA	NA	NA	chr17:1752311:C:T	rs58147322	5.4e-06	0.855	NA	NA	NA	NA	NA	chr17:1752311:C:T	rs58147322	5.4e-06	0.855	0.859
Tier2	68	WDR81	rs35048651	chr17:1728046:TGAG:T	17:1631340:TGAG:T	WDR81	YES	35379992	Bellenguez C	New insights into the genetic etiology of Alzheimer's disease and related dementias.	EADB	T	TGAG	0.214	1.05 (1.03-1.07)	NA	4.79e-07	84196	393797	477993	0	0.741	chr17:1728046:TGAG:T	rs35048651	4.79e-07	1	chr17:1728046:TGAG:T	rs35048651	8e-11	1	1	chr17:1728046:TGAG:T	rs35048651	4.79e-07	1	1
Tier1	69	SCIMP/RABEP1	rs7225151	chr17:5233752:G:A	17:5137047:G:A	SCIMP	YES	35379992	Bellenguez C	New insights into the genetic etiology of Alzheimer's disease and related dementias.	IGAP2	A	G	NA	1.09 (1.04-1.13)	NA	0.000131	NA	NA	NA	NA	NA	chr17:5229833:T:C	rs61182333	2.18e-05	0.772	NA	NA	NA	NA	NA	chr17:5229833:T:C	rs61182333	2.18e-05	0.772	0.824
Tier1	69	SCIMP/RABEP1	rs7225151	chr17:5233752:G:A	17:5137047:G:A	SCIMP	YES	35379992	Bellenguez C	New insights into the genetic etiology of Alzheimer's disease and related dementias.	PGC1	A	G	0.126	1.02 (1.01-1.03)	6.04	1.55e-09	NA	NA	435534	NA	NA	chr17:5235685:G:A	rs113260531	7.91e-10	0.992	chr17:5235685:G:A	rs113260531	9e-10	0.992	0.966	chr17:5235685:G:A	rs113260531	7.91e-10	0.992	0.966
Tier1	69	SCIMP/RABEP1	rs7225151	chr17:5233752:G:A	17:5137047:G:A	SCIMP	YES	35379992	Bellenguez C	New insights into the genetic etiology of Alzheimer's disease and related dementias.	IGAP2+UKB	A	G	0.12	1.08 (1.05-1.11)	NA	4.21e-08	NA	NA	NA	0	0.829	chr17:5229833:T:C	rs61182333	1.35e-09	0.772	NA	NA	NA	NA	NA	chr17:5229833:T:C	rs61182333	1.35e-09	0.772	0.824
Tier1	69	SCIMP/RABEP1	rs7225151	chr17:5233752:G:A	17:5137047:G:A	SCIMP	YES	35379992	Bellenguez C	New insights into the genetic etiology of Alzheimer's disease and related dementias.	GR@ACE	A	G	NA	1.1 (1.07-1.13)	NA	9.67e-13	NA	NA	NA	NA	NA	chr17:5235009:C:T	rs75511804	5.16e-13	0.985	chr17:4902142:C:A	rs72835061	2e-10	NA	0.227	chr17:5235009:C:T	rs75511804	5.16e-13	0.985	0.941
Tier1	69	SCIMP/RABEP1	rs7225151	chr17:5233752:G:A	17:5137047:G:A	SCIMP	YES	35379992	Bellenguez C	New insights into the genetic etiology of Alzheimer's disease and related dementias.	PGC2	A	G	NA	NA	5.78	7.29e-09	NA	NA	761953	NA	NA	chr17:5236513:C:T	rs58124010	3.59e-09	0.989	chr17:5066645:C:T	rs7209200	3e-08	NA	0.201	chr17:5236513:C:T	rs58124010	3.59e-09	0.989	0.95
Tier1	69	SCIMP/RABEP1	rs7225151	chr17:5233752:G:A	17:5137047:G:A	SCIMP	YES	35379992	Bellenguez C	New insights into the genetic etiology of Alzheimer's disease and related dementias.	EADB	A	G	0.124	1.09 (1.06-1.12)	NA	2.6e-12	85934	401577	487511	0	0.532	chr17:5236512:G:A	rs57402520	6.58e-13	0.989	chr17:5233752:G:A	rs7225151	4e-13	1	1	chr17:5236512:G:A	rs57402520	6.58e-13	0.989	0.95
Tier2	70	TNFSF12-TNFSF13	rs58840546	chr17:7560327:TCAA:T	17:7463644:TCAA:T	TNFSF12-TNFSF13;TNFSF13	YES	35379992	Bellenguez C	New insights into the genetic etiology of Alzheimer's disease and related dementias.	IGAP2	T	TCAA	NA	0.95 (0.9-1.01)	NA	0.109	NA	NA	NA	NA	NA	chr17:7560327:TCAA:T	rs58840546	0.109	1	NA	NA	NA	NA	NA	chr17:7576174:AG:A	rs201582207	0.0231	NA	NA
Tier2	70	TNFSF12-TNFSF13	rs58840546	chr17:7560327:TCAA:T	17:7463644:TCAA:T	TNFSF12-TNFSF13;TNFSF13	YES	35379992	Bellenguez C	New insights into the genetic etiology of Alzheimer's disease and related dementias.	PGC1	T	TCAA	0.082	1.01 (0.97-1.05)	0.51	0.613	NA	NA	17477	NA	NA	chr17:7581494:G:A	rs9901675	0.000316	0.771	NA	NA	NA	NA	NA	chr17:7581494:G:A	rs9901675	0.000316	0.771	0.69
Tier2	70	TNFSF12-TNFSF13	rs58840546	chr17:7560327:TCAA:T	17:7463644:TCAA:T	TNFSF12-TNFSF13;TNFSF13	YES	35379992	Bellenguez C	New insights into the genetic etiology of Alzheimer's disease and related dementias.	IGAP2+UKB	T	TCAA	0.0642	0.93 (0.9-0.97)	NA	0.000387	NA	NA	NA	0	0.349	chr17:7560327:TCAA:T	rs58840546	0.000387	1	NA	NA	NA	NA	NA	chr17:7566274:G:A	rs62059821	9.82e-05	NA	0.008
Tier2	70	TNFSF12-TNFSF13	rs58840546	chr17:7560327:TCAA:T	17:7463644:TCAA:T	TNFSF12-TNFSF13;TNFSF13	YES	35379992	Bellenguez C	New insights into the genetic etiology of Alzheimer's disease and related dementias.	GR@ACE	NA	NA	NA	NA	NA	NA	NA	NA	NA	NA	NA	chr17:7581494:G:A	rs9901675	0.000935	0.771	NA	NA	NA	NA	NA	chr17:7581494:G:A	rs9901675	0.000935	0.771	0.69
Tier2	70	TNFSF12-TNFSF13	rs58840546	chr17:7560327:TCAA:T	17:7463644:TCAA:T	TNFSF12-TNFSF13;TNFSF13	YES	35379992	Bellenguez C	New insights into the genetic etiology of Alzheimer's disease and related dementias.	PGC2	NA	NA	NA	NA	NA	NA	NA	NA	NA	NA	NA	chr17:7581494:G:A	rs9901675	8.45e-05	0.771	NA	NA	NA	NA	NA	chr17:7581494:G:A	rs9901675	8.45e-05	0.771	0.69
Tier2	70	TNFSF12-TNFSF13	rs58840546	chr17:7560327:TCAA:T	17:7463644:TCAA:T	TNFSF12-TNFSF13;TNFSF13	YES	35379992	Bellenguez C	New insights into the genetic etiology of Alzheimer's disease and related dementias.	EADB	T	TCAA	0.0632	0.91 (0.88-0.95)	NA	2.12e-07	84196	393797	477993	26.5	0.217	chr17:7560327:TCAA:T	rs58840546	2.12e-07	1	chr17:7560327:TCAA:T	rs58840546	5e-08	1	1	chr17:7560327:TCAA:T	rs58840546	2.12e-07	1	1
Tier3	71	MYO15A	rs2242595	chr17:18156140:G:A	17:18059454:G:A	MYO15A	YES	35379992	Bellenguez C	New insights into the genetic etiology of Alzheimer's disease and related dementias.	IGAP2	A	G	NA	0.95 (0.9-0.99)	NA	0.0122	NA	NA	NA	NA	NA	chr17:18209531:G:A	rs8400	0.00304	0.911	NA	NA	NA	NA	NA	chr17:18210431:T:A	rs139279351	0.00225	NA	NA
Tier3	71	MYO15A	rs2242595	chr17:18156140:G:A	17:18059454:G:A	MYO15A	YES	35379992	Bellenguez C	New insights into the genetic etiology of Alzheimer's disease and related dementias.	PGC1	A	G	0.125	0.99 (0.99-1)	-2.34	0.0192	NA	NA	443173	NA	NA	chr17:18141278:C:T	rs2075659	0.00731	0.947	NA	NA	NA	NA	NA	chr17:18190443:G:A	rs11869205	0.00643	NA	0.089
Tier3	71	MYO15A	rs2242595	chr17:18156140:G:A	17:18059454:G:A	MYO15A	YES	35379992	Bellenguez C	New insights into the genetic etiology of Alzheimer's disease and related dementias.	IGAP2+UKB	A	G	0.121	0.95 (0.93-0.98)	NA	0.000874	NA	NA	NA	0	0.662	chr17:18209531:G:A	rs8400	0.000177	0.911	NA	NA	NA	NA	NA	chr17:18209531:G:A	rs8400	0.000177	0.911	0.91
Tier3	71	MYO15A	rs2242595	chr17:18156140:G:A	17:18059454:G:A	MYO15A	YES	35379992	Bellenguez C	New insights into the genetic etiology of Alzheimer's disease and related dementias.	GR@ACE	A	G	NA	0.95 (0.93-0.98)	NA	0.00168	NA	NA	NA	NA	NA	chr17:18141278:C:T	rs2075659	0.00111	0.947	NA	NA	NA	NA	NA	chr17:18141278:C:T	rs2075659	0.00111	0.947	0.964
Tier3	71	MYO15A	rs2242595	chr17:18156140:G:A	17:18059454:G:A	MYO15A	YES	35379992	Bellenguez C	New insights into the genetic etiology of Alzheimer's disease and related dementias.	PGC2	A	G	NA	NA	-2.32	0.0203	NA	NA	762109	NA	NA	chr17:18243586:C:T	rs57808902	0.000695	0.687	NA	NA	NA	NA	NA	chr17:18206014:C:A	rs2124370	0.000971	0.837	0.76
Tier3	71	MYO15A	rs2242595	chr17:18156140:G:A	17:18059454:G:A	MYO15A	YES	35379992	Bellenguez C	New insights into the genetic etiology of Alzheimer's disease and related dementias.	EADB	A	G	0.112	0.94 (0.92-0.97)	NA	4.55e-06	85934	401577	487511	0	0.985	chr17:18141348:TATA:T	rs3830673	3.63e-06	0.962	chr17:18156140:G:A	rs2242595	1e-09	1	1	chr17:18141348:TATA:T	rs3830673	3.63e-06	0.962	0.973
Tier2	72	GRN	rs5848	chr17:44352876:C:T	17:42430244:C:T	GRN	YES	35379992	Bellenguez C	New insights into the genetic etiology of Alzheimer's disease and related dementias.	IGAP2	T	C	NA	1.05 (1.02-1.09)	NA	0.00291	NA	NA	NA	NA	NA	chr17:44352876:C:T	rs5848	0.00291	1	NA	NA	NA	NA	NA	chr17:44368121:T:A	rs12951127	0.000614	NA	NA
Tier2	72	GRN	rs5848	chr17:44352876:C:T	17:42430244:C:T	GRN	YES	35379992	Bellenguez C	New insights into the genetic etiology of Alzheimer's disease and related dementias.	PGC1	T	C	0.295	1.01 (1-1.01)	4.03	5.7e-05	NA	NA	424719	NA	NA	chr17:44352876:C:T	rs5848	5.7e-05	1	NA	NA	NA	NA	NA	chr17:44352876:C:T	rs5848	5.7e-05	1	1
Tier2	72	GRN	rs5848	chr17:44352876:C:T	17:42430244:C:T	GRN	YES	35379992	Bellenguez C	New insights into the genetic etiology of Alzheimer's disease and related dementias.	IGAP2+UKB	T	C	0.277	1.05 (1.03-1.07)	NA	2.99e-06	NA	NA	NA	0	0.926	chr17:44352876:C:T	rs5848	2.99e-06	1	NA	NA	NA	NA	NA	chr17:44352876:C:T	rs5848	2.99e-06	1	1
Tier2	72	GRN	rs5848	chr17:44352876:C:T	17:42430244:C:T	GRN	YES	35379992	Bellenguez C	New insights into the genetic etiology of Alzheimer's disease and related dementias.	GR@ACE	T	C	NA	1.06 (1.03-1.08)	NA	3.6e-07	NA	NA	NA	NA	NA	chr17:44352876:C:T	rs5848	3.6e-07	1	NA	NA	NA	NA	NA	chr17:44352876:C:T	rs5848	3.6e-07	1	1
Tier2	72	GRN	rs5848	chr17:44352876:C:T	17:42430244:C:T	GRN	YES	35379992	Bellenguez C	New insights into the genetic etiology of Alzheimer's disease and related dementias.	PGC2	T	C	NA	NA	5.65	1.63e-08	NA	NA	714479	NA	NA	chr17:44352876:C:T	rs5848	1.63e-08	1	chr17:44364976:T:C	rs708382	2e-09	0.652	0.618	chr17:44352876:C:T	rs5848	1.63e-08	1	1
Tier2	72	GRN	rs5848	chr17:44352876:C:T	17:42430244:C:T	GRN	YES	35379992	Bellenguez C	New insights into the genetic etiology of Alzheimer's disease and related dementias.	EADB	T	C	0.289	1.07 (1.05-1.09)	NA	1.76e-12	85934	401577	487511	0	0.944	chr17:44352876:C:T	rs5848	1.76e-12	1	chr17:44352876:C:T	rs5848	2e-20	1	1	chr17:44352876:C:T	rs5848	1.76e-12	1	1
Tier2	73	MAPT	rs199515	chr17:46779275:G:C	17:44856641:G:C	WNT3	YES	35379992	Bellenguez C	New insights into the genetic etiology of Alzheimer's disease and related dementias.	IGAP2	G	C	NA	0.96 (0.92-0.99)	NA	0.0115	NA	NA	NA	NA	NA	chr17:46236156:G:T	rs2532387	0.00335	0.757	NA	NA	NA	NA	NA	chr17:46733286:C:T	rs116845508	0.00106	NA	0.005
Tier2	73	MAPT	rs199515	chr17:46779275:G:C	17:44856641:G:C	WNT3	YES	35379992	Bellenguez C	New insights into the genetic etiology of Alzheimer's disease and related dementias.	PGC1	G	C	0.195	1 (0.99-1)	-1.34	0.182	NA	NA	436498	NA	NA	chr17:46014742:T:C	rs62062272	0.00336	0.747	NA	NA	NA	NA	NA	chr17:46280395:C:A	rs113431630	4.16e-05	NA	NA
Tier2	73	MAPT	rs199515	chr17:46779275:G:C	17:44856641:G:C	WNT3	YES	35379992	Bellenguez C	New insights into the genetic etiology of Alzheimer's disease and related dementias.	IGAP2+UKB	G	C	0.216	0.98 (0.95-1)	NA	0.0333	NA	NA	NA	55.87	0.132	chr17:45868925:A:G	rs886249	0.00655	0.607	NA	NA	NA	NA	NA	chr17:46503167:A:G	rs2684556	0.0023	NA	0.205
Tier2	73	MAPT	rs199515	chr17:46779275:G:C	17:44856641:G:C	WNT3	YES	35379992	Bellenguez C	New insights into the genetic etiology of Alzheimer's disease and related dementias.	GR@ACE	G	C	NA	0.96 (0.94-0.98)	NA	7.1e-05	NA	NA	NA	NA	NA	chr17:46215654:G:A	rs2668692	2.05e-06	0.757	NA	NA	NA	NA	NA	chr17:46278268:C:G	rs2696531	1.15e-07	NA	NA
Tier2	73	MAPT	rs199515	chr17:46779275:G:C	17:44856641:G:C	WNT3	YES	35379992	Bellenguez C	New insights into the genetic etiology of Alzheimer's disease and related dementias.	PGC2	G	C	NA	NA	-3.67	0.000243	NA	NA	762917	NA	NA	chr17:46169258:C:A	rs2532276	4.99e-07	0.758	NA	NA	NA	NA	NA	chr17:46169258:C:A	rs2532276	4.99e-07	0.758	0.807
Tier2	73	MAPT	rs199515	chr17:46779275:G:C	17:44856641:G:C	WNT3	YES	35379992	Bellenguez C	New insights into the genetic etiology of Alzheimer's disease and related dementias.	EADB	G	C	0.219	0.94 (0.93-0.96)	NA	5.97e-09	85665	400902	486567	66.8	0.000807	chr17:46720553:C:T	rs199456	2.57e-09	0.89	chr17:46779275:G:C	rs199515	9e-13	1	1	chr17:46107462:G:T	rs4510068	1.37e-10	0.335	0.342
Tier2	74	ABI3	rs616338	chr17:49219935:T:C	17:47297297:T:C	ABI3	YES	35379992	Bellenguez C	New insights into the genetic etiology of Alzheimer's disease and related dementias.	IGAP2	NA	NA	NA	NA	NA	NA	NA	NA	NA	NA	NA	NA	NA	NA	NA	NA	NA	NA	NA	NA	chr17:49301404:C:T	rs2960170	0.00152	NA	0.008
Tier2	74	ABI3	rs616338	chr17:49219935:T:C	17:47297297:T:C	ABI3	YES	35379992	Bellenguez C	New insights into the genetic etiology of Alzheimer's disease and related dementias.	PGC1	T	C	0.00568	1.08 (1.05-1.11)	4.94	7.81e-07	NA	NA	364859	NA	NA	chr17:49219935:T:C	rs616338	7.81e-07	1	chr17:49373413:G:A	rs28394864	2e-08	NA	0.008	chr17:49373413:G:A	rs28394864	1.68e-08	NA	0.008
Tier2	74	ABI3	rs616338	chr17:49219935:T:C	17:47297297:T:C	ABI3	YES	35379992	Bellenguez C	New insights into the genetic etiology of Alzheimer's disease and related dementias.	IGAP2+UKB	NA	NA	NA	NA	NA	NA	NA	NA	NA	NA	NA	NA	NA	NA	NA	NA	NA	NA	NA	NA	chr17:49253434:G:A	rs34367165	5.53e-07	NA	0.003
Tier2	74	ABI3	rs616338	chr17:49219935:T:C	17:47297297:T:C	ABI3	YES	35379992	Bellenguez C	New insights into the genetic etiology of Alzheimer's disease and related dementias.	GR@ACE	T	C	NA	1.27 (1.14-1.43)	NA	3.22e-05	NA	NA	NA	NA	NA	chr17:49219935:T:C	rs616338	3.22e-05	1	NA	NA	NA	NA	NA	chr17:49253528:A:G	rs619726	2.24e-06	NA	0.008
Tier2	74	ABI3	rs616338	chr17:49219935:T:C	17:47297297:T:C	ABI3	YES	35379992	Bellenguez C	New insights into the genetic etiology of Alzheimer's disease and related dementias.	PGC2	T	C	NA	NA	5.79	7.11e-09	NA	NA	447176	NA	NA	chr17:49219935:T:C	rs616338	7.11e-09	1	chr17:49373413:G:A	rs28394864	5e-10	NA	0.008	chr17:49373413:G:A	rs28394864	3.14e-10	NA	0.008
Tier2	74	ABI3	rs616338	chr17:49219935:T:C	17:47297297:T:C	ABI3	YES	35379992	Bellenguez C	New insights into the genetic etiology of Alzheimer's disease and related dementias.	EADB	T	C	0.0122	1.34 (1.24-1.45)	NA	5.38e-13	85665	400902	486567	29.1	0.168	chr17:49219935:T:C	rs616338	5.38e-13	1	chr17:49219935:T:C	rs616338	3e-14	1	1	chr17:49219935:T:C	rs616338	5.38e-13	1	1
Tier1	75	TSPOAP1	rs2526377	chr17:58332680:A:G	17:56410041:A:G	TSPOAP1	YES	35379992	Bellenguez C	New insights into the genetic etiology of Alzheimer's disease and related dementias.	IGAP2	G	A	NA	0.93 (0.9-0.96)	NA	1.95e-06	NA	NA	NA	NA	NA	chr17:58331728:G:C	rs2632516	3.67e-07	0.983	chr17:58331728:G:C	rs2632516	5e-08	0.983	0.984	chr17:58331728:G:C	rs2632516	3.67e-07	0.983	0.984
Tier1	75	TSPOAP1	rs2526377	chr17:58332680:A:G	17:56410041:A:G	TSPOAP1	YES	35379992	Bellenguez C	New insights into the genetic etiology of Alzheimer's disease and related dementias.	PGC1	G	A	0.462	0.99 (0.98-0.99)	-4.96	7.23e-07	NA	NA	426689	NA	NA	chr17:58320645:C:G	rs2526380	2.57e-08	0.755	chr17:58331728:G:C	rs2632516	1e-09	0.983	0.984	chr17:58320645:C:G	rs2526380	2.57e-08	0.755	0.716
Tier1	75	TSPOAP1	rs2526377	chr17:58332680:A:G	17:56410041:A:G	TSPOAP1	YES	35379992	Bellenguez C	New insights into the genetic etiology of Alzheimer's disease and related dementias.	IGAP2+UKB	G	A	0.442	0.95 (0.94-0.97)	NA	8.45e-07	NA	NA	NA	75.92	0.0416	chr17:58326988:A:G	rs2526378	3.07e-07	0.952	NA	NA	NA	NA	NA	chr17:58326988:A:G	rs2526378	3.07e-07	0.952	0.953
Tier1	75	TSPOAP1	rs2526377	chr17:58332680:A:G	17:56410041:A:G	TSPOAP1	YES	35379992	Bellenguez C	New insights into the genetic etiology of Alzheimer's disease and related dementias.	GR@ACE	G	A	NA	0.96 (0.94-0.98)	NA	8.42e-06	NA	NA	NA	NA	NA	chr17:58331728:G:C	rs2632516	5.03e-06	0.983	NA	NA	NA	NA	NA	chr17:58331728:G:C	rs2632516	5.03e-06	0.983	0.984
Tier1	75	TSPOAP1	rs2526377	chr17:58332680:A:G	17:56410041:A:G	TSPOAP1	YES	35379992	Bellenguez C	New insights into the genetic etiology of Alzheimer's disease and related dementias.	PGC2	G	A	NA	NA	-4.42	9.99e-06	NA	NA	716449	NA	NA	chr17:58331728:G:C	rs2632516	5.51e-06	0.983	chr17:58331728:G:C	rs2632516	7e-10	0.983	0.984	chr17:58331728:G:C	rs2632516	5.51e-06	0.983	0.984
Tier1	75	TSPOAP1	rs2526377	chr17:58332680:A:G	17:56410041:A:G	TSPOAP1	YES	35379992	Bellenguez C	New insights into the genetic etiology of Alzheimer's disease and related dementias.	EADB	G	A	0.445	0.96 (0.94-0.97)	NA	4.11e-08	85934	401577	487511	34.7	0.112	chr17:58332680:A:G	rs2526377	4.11e-08	1	chr17:58332680:A:G	rs2526377	2e-12	1	1	chr17:58332680:A:G	rs2526377	4.11e-08	1	1
Tier1	76	ACE	rs4277405	chr17:63471557:C:T	17:61548918:C:T	ACE	YES	35379992	Bellenguez C	New insights into the genetic etiology of Alzheimer's disease and related dementias.	IGAP2	C	T	NA	0.95 (0.93-0.98)	NA	0.00146	NA	NA	NA	NA	NA	chr17:63482264:A:G	rs4308	0.0014	0.927	chr17:63460787:G:A	rs138190086	5e-09	NA	0	chr17:63460787:G:A	rs138190086	7.46e-06	NA	0
Tier1	76	ACE	rs4277405	chr17:63471557:C:T	17:61548918:C:T	ACE	YES	35379992	Bellenguez C	New insights into the genetic etiology of Alzheimer's disease and related dementias.	PGC1	C	T	0.385	0.99 (0.99-0.99)	-4.8	1.59e-06	NA	NA	436498	NA	NA	chr17:63482264:A:G	rs4308	7.89e-07	0.927	NA	NA	NA	NA	NA	chr17:63483402:T:C	rs4311	1.78e-07	0.587	0.502
Tier1	76	ACE	rs4277405	chr17:63471557:C:T	17:61548918:C:T	ACE	YES	35379992	Bellenguez C	New insights into the genetic etiology of Alzheimer's disease and related dementias.	IGAP2+UKB	C	T	0.374	0.95 (0.93-0.97)	NA	1.4e-07	NA	NA	NA	0	0.693	chr17:63482264:A:G	rs4308	7.11e-08	0.927	chr17:63483402:T:C	rs4311	1e-08	0.587	0.502	chr17:63483402:T:C	rs4311	1.21e-08	0.587	0.502
Tier1	76	ACE	rs4277405	chr17:63471557:C:T	17:61548918:C:T	ACE	YES	35379992	Bellenguez C	New insights into the genetic etiology of Alzheimer's disease and related dementias.	GR@ACE	C	T	NA	0.94 (0.93-0.96)	NA	1.96e-09	NA	NA	NA	NA	NA	chr17:63470201:G:A	rs8077276	1.01e-09	0.955	NA	NA	NA	NA	NA	chr17:63483402:T:C	rs4311	5.51e-10	0.587	0.502
Tier1	76	ACE	rs4277405	chr17:63471557:C:T	17:61548918:C:T	ACE	YES	35379992	Bellenguez C	New insights into the genetic etiology of Alzheimer's disease and related dementias.	PGC2	C	T	NA	NA	-5.3	1.14e-07	NA	NA	762917	NA	NA	chr17:63468418:C:T	rs6504163	1.98e-08	0.921	chr17:63468418:C:T	rs6504163	1e-09	0.921	0.929	chr17:63468418:C:T	rs6504163	1.98e-08	0.921	0.929
Tier1	76	ACE	rs4277405	chr17:63471557:C:T	17:61548918:C:T	ACE	YES	35379992	Bellenguez C	New insights into the genetic etiology of Alzheimer's disease and related dementias.	EADB	C	T	0.384	0.93 (0.92-0.95)	NA	7.24e-16	85934	401577	487511	0	0.795	chr17:63476980:C:T	rs4292	3.47e-16	0.944	chr17:63471557:C:T	rs4277405	9e-20	1	1	chr17:63476980:C:T	rs4292	3.47e-16	0.944	0.933
Tier3	77	ALPK2	rs76726049	chr18:58522227:T:C	18:56189459:T:C	ALPK2	YES	30617256	Jansen IE	Genome-wide meta-analysis identifies new loci and functional pathways influencing Alzheimer's disease risk.	IGAP2	C	T	NA	1.09 (0.96-1.24)	NA	0.175	NA	NA	NA	NA	NA	chr18:58540397:C:T	rs113349589	0.14	0.765	NA	NA	NA	NA	NA	chr18:58525589:G:A	rs4581790	0.0028	NA	0
Tier3	77	ALPK2	rs76726049	chr18:58522227:T:C	18:56189459:T:C	ALPK2	YES	30617256	Jansen IE	Genome-wide meta-analysis identifies new loci and functional pathways influencing Alzheimer's disease risk.	PGC1	C	T	0.0112	1.06 (1.04-1.08)	5.52	3.38e-08	NA	NA	433227	NA	NA	chr18:58522227:T:C	rs76726049	3.38e-08	1	chr18:58522227:T:C	rs76726049	3e-08	1	1	chr18:58522227:T:C	rs76726049	3.38e-08	1	1
Tier3	77	ALPK2	rs76726049	chr18:58522227:T:C	18:56189459:T:C	ALPK2	YES	30617256	Jansen IE	Genome-wide meta-analysis identifies new loci and functional pathways influencing Alzheimer's disease risk.	IGAP2+UKB	C	T	0.0148	1.17 (1.07-1.27)	NA	0.000243	NA	NA	NA	38.93	0.201	chr18:58522227:T:C	rs76726049	0.000243	1	NA	NA	NA	NA	NA	chr18:58522227:T:C	rs76726049	0.000243	1	1
Tier3	77	ALPK2	rs76726049	chr18:58522227:T:C	18:56189459:T:C	ALPK2	YES	30617256	Jansen IE	Genome-wide meta-analysis identifies new loci and functional pathways influencing Alzheimer's disease risk.	GR@ACE	C	T	NA	1.17 (1.08-1.27)	NA	0.000183	NA	NA	NA	NA	NA	chr18:58522227:T:C	rs76726049	0.000183	1	NA	NA	NA	NA	NA	chr18:58522227:T:C	rs76726049	0.000183	1	1
Tier3	77	ALPK2	rs76726049	chr18:58522227:T:C	18:56189459:T:C	ALPK2	YES	30617256	Jansen IE	Genome-wide meta-analysis identifies new loci and functional pathways influencing Alzheimer's disease risk.	PGC2	C	T	NA	NA	5.54	3.11e-08	NA	NA	529332	NA	NA	chr18:58522227:T:C	rs76726049	3.11e-08	1	NA	NA	NA	NA	NA	chr18:58522227:T:C	rs76726049	3.11e-08	1	1
Tier3	77	ALPK2	rs76726049	chr18:58522227:T:C	18:56189459:T:C	ALPK2	YES	30617256	Jansen IE	Genome-wide meta-analysis identifies new loci and functional pathways influencing Alzheimer's disease risk.	EADB	C	T	0.0138	1.09 (1.01-1.17)	NA	0.0244	85502	400497	485999	41.4	0.0818	chr18:58522227:T:C	rs76726049	0.0244	1	NA	NA	NA	NA	NA	chr18:58535914:T:C	rs56000853	0.00226	NA	NA
Tier1	78	ABCA7	rs12151021	chr19:1050875:A:G	19:1050874:A:G	ABCA7	YES	35379992	Bellenguez C	New insights into the genetic etiology of Alzheimer's disease and related dementias.	IGAP2	A	G	NA	1.11 (1.08-1.15)	NA	2.56e-10	NA	NA	NA	NA	NA	chr19:1050875:A:G	rs12151021	2.56e-10	1	NA	NA	NA	NA	NA	chr19:1050875:A:G	rs12151021	2.56e-10	1	1
Tier1	78	ABCA7	rs12151021	chr19:1050875:A:G	19:1050874:A:G	ABCA7	YES	35379992	Bellenguez C	New insights into the genetic etiology of Alzheimer's disease and related dementias.	PGC1	A	G	0.319	1.01 (1.01-1.02)	6.2	5.78e-10	NA	NA	429028	NA	NA	chr19:1050875:A:G	rs12151021	5.78e-10	1	chr19:1039324:C:G	rs111278892	8e-11	0.204	0.169	chr19:1039324:C:G	rs111278892	6.67e-11	0.204	0.169
Tier1	78	ABCA7	rs12151021	chr19:1050875:A:G	19:1050874:A:G	ABCA7	YES	35379992	Bellenguez C	New insights into the genetic etiology of Alzheimer's disease and related dementias.	IGAP2+UKB	A	G	0.326	1.08 (1.06-1.1)	NA	2.41e-13	NA	NA	NA	80.39	0.0239	chr19:1050875:A:G	rs12151021	2.41e-13	1	chr19:1050875:A:G	rs12151021	2e-13	1	1	chr19:1050875:A:G	rs12151021	2.41e-13	1	1
Tier1	78	ABCA7	rs12151021	chr19:1050875:A:G	19:1050874:A:G	ABCA7	YES	35379992	Bellenguez C	New insights into the genetic etiology of Alzheimer's disease and related dementias.	GR@ACE	A	G	NA	1.08 (1.06-1.1)	NA	8.51e-13	NA	NA	NA	NA	NA	chr19:1050875:A:G	rs12151021	8.51e-13	1	NA	NA	NA	NA	NA	chr19:1043639:C:T	rs3752231	8.42e-16	0.437	0.405
Tier1	78	ABCA7	rs12151021	chr19:1050875:A:G	19:1050874:A:G	ABCA7	YES	35379992	Bellenguez C	New insights into the genetic etiology of Alzheimer's disease and related dementias.	PGC2	A	G	NA	NA	7.03	2.07e-12	NA	NA	718788	NA	NA	chr19:1050875:A:G	rs12151021	2.07e-12	1	chr19:1050875:A:G	rs12151021	3e-15	1	1	chr19:1053525:C:G	rs3752241	1.9e-14	NA	0.011
Tier1	78	ABCA7	rs12151021	chr19:1050875:A:G	19:1050874:A:G	ABCA7	YES	35379992	Bellenguez C	New insights into the genetic etiology of Alzheimer's disease and related dementias.	EADB	A	G	0.336	1.11 (1.09-1.13)	NA	4.09e-30	85665	400902	486567	44.1	0.057	chr19:1050875:A:G	rs12151021	4.09e-30	1	chr19:1050875:A:G	rs12151021	2e-37	1	1	chr19:1050875:A:G	rs12151021	4.09e-30	1	1
Tier3	79	KLF16	rs149080927	chr19:1854254:G:GC	19:1854253:G:GC	KLF16	YES	35379992	Bellenguez C	New insights into the genetic etiology of Alzheimer's disease and related dementias.	IGAP2	G	GC	NA	1.01 (0.99-1.04)	NA	0.342	NA	NA	NA	NA	NA	chr19:1808570:T:A	rs12151205	0.101	0.619	NA	NA	NA	NA	NA	chr19:1821432:G:A	rs149035792	0.00873	NA	NA
Tier3	79	KLF16	rs149080927	chr19:1854254:G:GC	19:1854253:G:GC	KLF16	YES	35379992	Bellenguez C	New insights into the genetic etiology of Alzheimer's disease and related dementias.	PGC1	G	GC	0.483	1 (0.98-1.03)	0.39	0.695	NA	NA	17477	NA	NA	chr19:1833339:G:T	rs732310	0.000389	0.886	NA	NA	NA	NA	NA	chr19:1833339:G:T	rs732310	0.000389	0.886	NA
Tier3	79	KLF16	rs149080927	chr19:1854254:G:GC	19:1854253:G:GC	KLF16	YES	35379992	Bellenguez C	New insights into the genetic etiology of Alzheimer's disease and related dementias.	IGAP2+UKB	G	GC	0.463	1.03 (1.01-1.05)	NA	0.00252	NA	NA	NA	44.97	0.178	chr19:1854152:G:C	rs12972720	0.000824	0.944	NA	NA	NA	NA	NA	chr19:1854152:G:C	rs12972720	0.000824	0.944	NA
Tier3	79	KLF16	rs149080927	chr19:1854254:G:GC	19:1854253:G:GC	KLF16	YES	35379992	Bellenguez C	New insights into the genetic etiology of Alzheimer's disease and related dementias.	GR@ACE	NA	NA	NA	NA	NA	NA	NA	NA	NA	NA	NA	chr19:1854152:G:C	rs12972720	9.16e-05	0.944	NA	NA	NA	NA	NA	chr19:1854152:G:C	rs12972720	9.16e-05	0.944	NA
Tier3	79	KLF16	rs149080927	chr19:1854254:G:GC	19:1854253:G:GC	KLF16	YES	35379992	Bellenguez C	New insights into the genetic etiology of Alzheimer's disease and related dementias.	PGC2	NA	NA	NA	NA	NA	NA	NA	NA	NA	NA	NA	chr19:1833339:G:T	rs732310	0.00214	0.886	NA	NA	NA	NA	NA	chr19:1833339:G:T	rs732310	0.00214	0.886	NA
Tier3	79	KLF16	rs149080927	chr19:1854254:G:GC	19:1854253:G:GC	KLF16	YES	35379992	Bellenguez C	New insights into the genetic etiology of Alzheimer's disease and related dementias.	EADB	G	GC	0.48	1.05 (1.04-1.07)	NA	6.14e-09	84196	393797	477993	0	0.602	chr19:1854254:G:GC	rs149080927	6.14e-09	1	chr19:1854254:G:GC	rs149080927	5e-10	1	1	chr19:1854254:G:GC	rs149080927	6.14e-09	1	NA
Tier1	80	APOE	NA	NA	NA	NA	YES	NA	NA	NA	NA	NA	NA	NA	NA	NA	NA	NA	NA	NA	NA	NA	NA	NA	NA	NA	NA	NA	NA	NA	NA	NA	NA	NA	NA	NA
Tier3	81	AC074212.3	rs76320948	chr19:45738583:C:T	19:46241841:C:T	MEIOSIN	NO	30617256	Jansen IE	Genome-wide meta-analysis identifies new loci and functional pathways influencing Alzheimer's disease risk.	IGAP2	T	C	NA	1.18 (1.08-1.28)	NA	0.000122	NA	NA	NA	NA	NA	chr19:45745299:C:T	rs75987583	0.000109	0.996	NA	NA	NA	NA	NA	NA	NA	NA	NA	NA
Tier3	81	AC074212.3	rs76320948	chr19:45738583:C:T	19:46241841:C:T	MEIOSIN	NO	30617256	Jansen IE	Genome-wide meta-analysis identifies new loci and functional pathways influencing Alzheimer's disease risk.	PGC1	T	C	0.0308	1.04 (1.02-1.05)	5.49	4.08e-08	NA	NA	418996	NA	NA	chr19:45738583:C:T	rs76320948	4.08e-08	1	chr19:45738583:C:T	rs76320948	5e-08	1	1	NA	NA	NA	NA	NA
Tier3	81	AC074212.3	rs76320948	chr19:45738583:C:T	19:46241841:C:T	MEIOSIN	NO	30617256	Jansen IE	Genome-wide meta-analysis identifies new loci and functional pathways influencing Alzheimer's disease risk.	IGAP2+UKB	T	C	0.0391	1.14 (1.08-1.2)	NA	8.23e-07	NA	NA	NA	13.76	0.282	chr19:45745299:C:T	rs75987583	7.96e-07	0.996	NA	NA	NA	NA	NA	NA	NA	NA	NA	NA
Tier3	81	AC074212.3	rs76320948	chr19:45738583:C:T	19:46241841:C:T	MEIOSIN	NO	30617256	Jansen IE	Genome-wide meta-analysis identifies new loci and functional pathways influencing Alzheimer's disease risk.	GR@ACE	T	C	NA	1.15 (1.09-1.21)	NA	1.38e-07	NA	NA	NA	NA	NA	chr19:45745299:C:T	rs75987583	1.32e-07	0.996	NA	NA	NA	NA	NA	NA	NA	NA	NA	NA
Tier3	81	AC074212.3	rs76320948	chr19:45738583:C:T	19:46241841:C:T	MEIOSIN	NO	30617256	Jansen IE	Genome-wide meta-analysis identifies new loci and functional pathways influencing Alzheimer's disease risk.	PGC2	T	C	NA	NA	5.12	2.99e-07	NA	NA	536817	NA	NA	chr19:45745299:C:T	rs75987583	1.35e-07	0.996	NA	NA	NA	NA	NA	NA	NA	NA	NA	NA
Tier3	81	AC074212.3	rs76320948	chr19:45738583:C:T	19:46241841:C:T	MEIOSIN	NO	30617256	Jansen IE	Genome-wide meta-analysis identifies new loci and functional pathways influencing Alzheimer's disease risk.	EADB	T	C	0.0356	1.09 (1.04-1.15)	NA	0.000193	85665	400902	486567	0	0.594	chr19:45738583:C:T	rs76320948	0.000193	1	NA	NA	NA	NA	NA	NA	NA	NA	NA	NA
Tier3	82	NTN5	rs2452170	chr19:48710247:G:A	19:49213504:G:A	MAMSTR	YES	34493870	Wightman DP	A genome-wide association study with 1,126,563 individuals identifies new risk loci for Alzheimer's disease.	IGAP2	A	G	NA	1.03 (1-1.06)	NA	0.064	NA	NA	NA	NA	NA	chr19:48726066:G:A	rs479486	0.0215	0.65	NA	NA	NA	NA	NA	chr19:48706643:A:G	rs17369703	0.015	NA	0.039
Tier3	82	NTN5	rs2452170	chr19:48710247:G:A	19:49213504:G:A	MAMSTR	YES	34493870	Wightman DP	A genome-wide association study with 1,126,563 individuals identifies new risk loci for Alzheimer's disease.	PGC1	A	G	0.491	1.01 (1-1.01)	3.58	0.000346	NA	NA	435220	NA	NA	chr19:48715345:C:T	rs12979278	5.75e-05	0.696	NA	NA	NA	NA	NA	chr19:48715345:C:T	rs12979278	5.75e-05	0.696	0.729
Tier3	82	NTN5	rs2452170	chr19:48710247:G:A	19:49213504:G:A	MAMSTR	YES	34493870	Wightman DP	A genome-wide association study with 1,126,563 individuals identifies new risk loci for Alzheimer's disease.	IGAP2+UKB	A	G	0.533	1.01 (0.99-1.03)	NA	0.163	NA	NA	NA	34.79	0.216	chr19:48735796:T:C	rs452270	0.0173	0.6	NA	NA	NA	NA	NA	chr19:48735796:T:C	rs452270	0.0173	0.6	NA
Tier3	82	NTN5	rs2452170	chr19:48710247:G:A	19:49213504:G:A	MAMSTR	YES	34493870	Wightman DP	A genome-wide association study with 1,126,563 individuals identifies new risk loci for Alzheimer's disease.	GR@ACE	A	G	NA	1.02 (1-1.04)	NA	0.0563	NA	NA	NA	NA	NA	chr19:48726066:G:A	rs479486	0.0103	0.65	NA	NA	NA	NA	NA	chr19:48685853:T:G	rs10416304	0.00468	NA	0.001
Tier3	82	NTN5	rs2452170	chr19:48710247:G:A	19:49213504:G:A	MAMSTR	YES	34493870	Wightman DP	A genome-wide association study with 1,126,563 individuals identifies new risk loci for Alzheimer's disease.	PGC2	A	G	NA	NA	4.57	4.82e-06	NA	NA	724980	NA	NA	chr19:48716202:T:C	rs660745	1e-06	0.702	chr19:48710247:G:A	rs2452170	2e-08	1	1	chr19:48716202:T:C	rs660745	1e-06	0.702	0.735
Tier3	82	NTN5	rs2452170	chr19:48710247:G:A	19:49213504:G:A	MAMSTR	YES	34493870	Wightman DP	A genome-wide association study with 1,126,563 individuals identifies new risk loci for Alzheimer's disease.	EADB	A	G	0.491	1.01 (1-1.03)	NA	0.0891	85665	400902	486567	0	0.99	chr19:48723786:G:A	rs11666792	0.0592	0.693	NA	NA	NA	NA	NA	chr19:48704681:A:G	rs929021701	0.00147	NA	NA
Tier2	83	SIGLEC11	rs9304690	chr19:49950060:C:T	19:50453317:C:T	ENSG00000269179;SIGLEC11	YES	35379992	Bellenguez C	New insights into the genetic etiology of Alzheimer's disease and related dementias.	IGAP2	T	C	NA	1.05 (1.01-1.09)	NA	0.00789	NA	NA	NA	NA	NA	chr19:49948251:A:C	rs875121	0.00518	0.98	NA	NA	NA	NA	NA	chr19:49959632:A:G	rs111729530	0.00487	NA	NA
Tier2	83	SIGLEC11	rs9304690	chr19:49950060:C:T	19:50453317:C:T	ENSG00000269179;SIGLEC11	YES	35379992	Bellenguez C	New insights into the genetic etiology of Alzheimer's disease and related dementias.	PGC1	T	C	0.235	1.01 (1-1.01)	3.86	0.000115	NA	NA	432913	NA	NA	chr19:49952094:C:T	rs10405621	0.000113	0.981	NA	NA	NA	NA	NA	chr19:49952094:C:T	rs10405621	0.000113	0.981	0.979
Tier2	83	SIGLEC11	rs9304690	chr19:49950060:C:T	19:50453317:C:T	ENSG00000269179;SIGLEC11	YES	35379992	Bellenguez C	New insights into the genetic etiology of Alzheimer's disease and related dementias.	IGAP2+UKB	T	C	0.247	1.06 (1.03-1.08)	NA	5.86e-07	NA	NA	NA	0	0.496	chr19:49950060:C:T	rs9304690	5.86e-07	1	NA	NA	NA	NA	NA	chr19:49950060:C:T	rs9304690	5.86e-07	1	1
Tier2	83	SIGLEC11	rs9304690	chr19:49950060:C:T	19:50453317:C:T	ENSG00000269179;SIGLEC11	YES	35379992	Bellenguez C	New insights into the genetic etiology of Alzheimer's disease and related dementias.	GR@ACE	T	C	NA	1.06 (1.03-1.08)	NA	6.47e-07	NA	NA	NA	NA	NA	chr19:49950060:C:T	rs9304690	6.47e-07	1	NA	NA	NA	NA	NA	chr19:49950060:C:T	rs9304690	6.47e-07	1	1
Tier2	83	SIGLEC11	rs9304690	chr19:49950060:C:T	19:50453317:C:T	ENSG00000269179;SIGLEC11	YES	35379992	Bellenguez C	New insights into the genetic etiology of Alzheimer's disease and related dementias.	PGC2	T	C	NA	NA	4.52	6.26e-06	NA	NA	759332	NA	NA	chr19:49950060:C:T	rs9304690	6.26e-06	1	NA	NA	NA	NA	NA	chr19:49950060:C:T	rs9304690	6.26e-06	1	1
Tier2	83	SIGLEC11	rs9304690	chr19:49950060:C:T	19:50453317:C:T	ENSG00000269179;SIGLEC11	YES	35379992	Bellenguez C	New insights into the genetic etiology of Alzheimer's disease and related dementias.	EADB	T	C	0.24	1.05 (1.03-1.07)	NA	6.36e-06	85934	401577	487511	0	0.794	chr19:49955674:C:A	rs8103552	5.71e-06	0.977	chr19:49950060:C:T	rs9304690	5e-09	1	1	chr19:49955674:C:A	rs8103552	5.71e-06	0.977	0.973
Tier2	84	CD33	rs1354106	chr19:51234736:T:G	19:51737991:T:G	CD33	YES	34493870	Wightman DP	A genome-wide association study with 1,126,563 individuals identifies new risk loci for Alzheimer's disease.	IGAP2	G	T	NA	0.95 (0.92-0.98)	NA	0.000399	NA	NA	NA	NA	NA	chr19:51224706:C:A	rs3865444	3.93e-07	0.824	NA	NA	NA	NA	NA	chr19:51224706:C:A	rs3865444	3.93e-07	0.824	0.872
Tier2	84	CD33	rs1354106	chr19:51234736:T:G	19:51737991:T:G	CD33	YES	34493870	Wightman DP	A genome-wide association study with 1,126,563 individuals identifies new risk loci for Alzheimer's disease.	PGC1	G	T	0.337	0.99 (0.98-0.99)	-5.15	2.58e-07	NA	NA	426278	NA	NA	chr19:51224706:C:A	rs3865444	5.15e-09	0.824	chr19:51224706:C:A	rs3865444	6e-09	0.824	0.872	chr19:51224706:C:A	rs3865444	5.15e-09	0.824	0.872
Tier2	84	CD33	rs1354106	chr19:51234736:T:G	19:51737991:T:G	CD33	YES	34493870	Wightman DP	A genome-wide association study with 1,126,563 individuals identifies new risk loci for Alzheimer's disease.	IGAP2+UKB	G	T	0.357	0.95 (0.94-0.97)	NA	4.88e-06	NA	NA	NA	0	0.431	chr19:51224706:C:A	rs3865444	1.29e-08	0.824	NA	NA	NA	NA	NA	chr19:51224706:C:A	rs3865444	1.29e-08	0.824	0.872
Tier2	84	CD33	rs1354106	chr19:51234736:T:G	19:51737991:T:G	CD33	YES	34493870	Wightman DP	A genome-wide association study with 1,126,563 individuals identifies new risk loci for Alzheimer's disease.	GR@ACE	G	T	NA	0.96 (0.94-0.97)	NA	1.13e-06	NA	NA	NA	NA	NA	chr19:51225221:C:T	rs12459419	3.11e-08	0.826	NA	NA	NA	NA	NA	chr19:51225221:C:T	rs12459419	3.11e-08	0.826	0.872
Tier2	84	CD33	rs1354106	chr19:51234736:T:G	19:51737991:T:G	CD33	YES	34493870	Wightman DP	A genome-wide association study with 1,126,563 individuals identifies new risk loci for Alzheimer's disease.	PGC2	G	T	NA	NA	-6.35	2.21e-10	NA	NA	716038	NA	NA	chr19:51224706:C:A	rs3865444	7.47e-12	0.824	chr19:51234736:T:G	rs1354106	2e-10	1	1	chr19:51224706:C:A	rs3865444	7.47e-12	0.824	0.872
Tier2	84	CD33	rs1354106	chr19:51234736:T:G	19:51737991:T:G	CD33	YES	34493870	Wightman DP	A genome-wide association study with 1,126,563 individuals identifies new risk loci for Alzheimer's disease.	EADB	G	T	0.341	0.97 (0.95-0.99)	NA	0.00147	85934	401577	487511	0	0.832	chr19:51225221:C:T	rs12459419	0.000271	0.826	NA	NA	NA	NA	NA	chr19:51225385:A:G	rs2455069	1.91e-05	0.336	0.388
Tier2	85	LILRB2	rs587709	chr19:54267597:C:T	19:54771451:T:C	LILRB2	YES	35379992	Bellenguez C	New insights into the genetic etiology of Alzheimer's disease and related dementias.	IGAP2	C	T	NA	1.03 (1-1.07)	NA	0.0791	NA	NA	NA	NA	NA	chr19:54271535:C:T	rs7254645	0.00812	0.638	NA	NA	NA	NA	NA	chr19:54285412:G:T	rs8100863	0.000303	0.356	0.386
Tier2	85	LILRB2	rs587709	chr19:54267597:C:T	19:54771451:T:C	LILRB2	YES	35379992	Bellenguez C	New insights into the genetic etiology of Alzheimer's disease and related dementias.	PGC1	C	T	0.322	1.01 (1-1.01)	3.07	0.00214	NA	NA	425871	NA	NA	chr19:54267597:C:T	rs587709	0.00214	1	NA	NA	NA	NA	NA	chr19:54304091:C:T	rs1761452	1.9e-05	NA	0.081
Tier2	85	LILRB2	rs587709	chr19:54267597:C:T	19:54771451:T:C	LILRB2	YES	35379992	Bellenguez C	New insights into the genetic etiology of Alzheimer's disease and related dementias.	IGAP2+UKB	C	T	0.269	1.04 (1.01-1.06)	NA	0.00181	NA	NA	NA	0	0.762	chr19:54275601:T:C	rs444004	9.25e-05	0.628	NA	NA	NA	NA	NA	chr19:54313516:A:ATTTC	rs59260538	4.23e-07	NA	0.076
Tier2	85	LILRB2	rs587709	chr19:54267597:C:T	19:54771451:T:C	LILRB2	YES	35379992	Bellenguez C	New insights into the genetic etiology of Alzheimer's disease and related dementias.	GR@ACE	C	T	NA	1.04 (1.01-1.06)	NA	0.00134	NA	NA	NA	NA	NA	chr19:54275601:T:C	rs444004	0.000135	0.628	NA	NA	NA	NA	NA	chr19:54285412:G:T	rs8100863	5.6e-06	0.356	0.386
Tier2	85	LILRB2	rs587709	chr19:54267597:C:T	19:54771451:T:C	LILRB2	YES	35379992	Bellenguez C	New insights into the genetic etiology of Alzheimer's disease and related dementias.	PGC2	C	T	NA	NA	3.17	0.00152	NA	NA	715631	NA	NA	chr19:54281738:G:A	rs380573	0.00037	0.61	chr19:54313903:C:A	rs1761461	2e-09	NA	0.076	chr19:54302959:T:C	rs2781753	8.79e-08	NA	0.085
Tier2	85	LILRB2	rs587709	chr19:54267597:C:T	19:54771451:T:C	LILRB2	YES	35379992	Bellenguez C	New insights into the genetic etiology of Alzheimer's disease and related dementias.	EADB	C	T	0.325	1.06 (1.04-1.08)	NA	3.88e-08	85665	400902	486567	53.3	0.0184	chr19:54265512:G:A	rs12984029	3.16e-09	0.707	chr19:54267597:C:T	rs587709	4e-11	1	1	chr19:54265512:G:A	rs12984029	3.16e-09	0.707	0.713
Tier3	86	RBCK1	rs1358782	chr20:413334:A:G	20:393978:A:G	RBCK1	YES	35379992	Bellenguez C	New insights into the genetic etiology of Alzheimer's disease and related dementias.	IGAP2	A	G	NA	0.93 (0.9-0.97)	NA	9.81e-05	NA	NA	NA	NA	NA	chr20:413334:A:G	rs1358782	9.81e-05	1	NA	NA	NA	NA	NA	chr20:413334:A:G	rs1358782	9.81e-05	1	1
Tier3	86	RBCK1	rs1358782	chr20:413334:A:G	20:393978:A:G	RBCK1	YES	35379992	Bellenguez C	New insights into the genetic etiology of Alzheimer's disease and related dementias.	PGC1	A	G	0.237	0.99 (0.99-1)	-3.42	0.000623	NA	NA	429413	NA	NA	chr20:413334:A:G	rs1358782	0.000623	1	NA	NA	NA	NA	NA	chr20:411639:C:T	rs6139113	5.43e-05	NA	0.044
Tier3	86	RBCK1	rs1358782	chr20:413334:A:G	20:393978:A:G	RBCK1	YES	35379992	Bellenguez C	New insights into the genetic etiology of Alzheimer's disease and related dementias.	IGAP2+UKB	A	G	0.231	0.96 (0.94-0.98)	NA	0.000862	NA	NA	NA	80.47	0.0236	chr20:413334:A:G	rs1358782	0.000862	1	NA	NA	NA	NA	NA	chr20:411639:C:T	rs6139113	6.42e-05	NA	0.044
Tier3	86	RBCK1	rs1358782	chr20:413334:A:G	20:393978:A:G	RBCK1	YES	35379992	Bellenguez C	New insights into the genetic etiology of Alzheimer's disease and related dementias.	GR@ACE	A	G	NA	0.95 (0.93-0.97)	NA	2.24e-05	NA	NA	NA	NA	NA	chr20:413334:A:G	rs1358782	2.24e-05	1	NA	NA	NA	NA	NA	chr20:413334:A:G	rs1358782	2.24e-05	1	1
Tier3	86	RBCK1	rs1358782	chr20:413334:A:G	20:393978:A:G	RBCK1	YES	35379992	Bellenguez C	New insights into the genetic etiology of Alzheimer's disease and related dementias.	PGC2	A	G	NA	NA	-3.61	0.000304	NA	NA	719173	NA	NA	chr20:415512:A:G	rs56367061	0.000213	0.71	NA	NA	NA	NA	NA	chr20:415512:A:G	rs56367061	0.000213	0.71	0.667
Tier3	86	RBCK1	rs1358782	chr20:413334:A:G	20:393978:A:G	RBCK1	YES	35379992	Bellenguez C	New insights into the genetic etiology of Alzheimer's disease and related dementias.	EADB	A	G	0.246	0.95 (0.94-0.97)	NA	1.86e-06	85300	394796	480096	32	0.153	chr20:413334:A:G	rs1358782	1.86e-06	1	chr20:413334:A:G	rs1358782	2e-08	1	1	chr20:413334:A:G	rs1358782	1.86e-06	1	1
Tier1	87	CASS4	rs6014724	chr20:56423488:A:G	20:54998544:A:G	CASS4	YES	35379992	Bellenguez C	New insights into the genetic etiology of Alzheimer's disease and related dementias.	IGAP2	G	A	NA	0.88 (0.83-0.92)	NA	3.65e-07	NA	NA	NA	NA	NA	chr20:56423488:A:G	rs6014724	3.65e-07	1	NA	NA	NA	NA	NA	chr20:56423488:A:G	rs6014724	3.65e-07	1	1
Tier1	87	CASS4	rs6014724	chr20:56423488:A:G	20:54998544:A:G	CASS4	YES	35379992	Bellenguez C	New insights into the genetic etiology of Alzheimer's disease and related dementias.	PGC1	G	A	0.095	0.98 (0.97-0.98)	-6.21	5.38e-10	NA	NA	433858	NA	NA	chr20:56423488:A:G	rs6014724	5.38e-10	1	chr20:56423488:A:G	rs6014724	7e-10	1	1	chr20:56423488:A:G	rs6014724	5.38e-10	1	1
Tier1	87	CASS4	rs6014724	chr20:56423488:A:G	20:54998544:A:G	CASS4	YES	35379992	Bellenguez C	New insights into the genetic etiology of Alzheimer's disease and related dementias.	IGAP2+UKB	G	A	0.0878	0.9 (0.87-0.93)	NA	1.07e-10	NA	NA	NA	24.42	0.25	chr20:56423488:A:G	rs6014724	1.07e-10	1	NA	NA	NA	NA	NA	chr20:56423488:A:G	rs6014724	1.07e-10	1	1
Tier1	87	CASS4	rs6014724	chr20:56423488:A:G	20:54998544:A:G	CASS4	YES	35379992	Bellenguez C	New insights into the genetic etiology of Alzheimer's disease and related dementias.	GR@ACE	G	A	NA	0.9 (0.87-0.93)	NA	1.28e-10	NA	NA	NA	NA	NA	chr20:56422512:G:A	rs6024870	2.16e-11	0.952	NA	NA	NA	NA	NA	chr20:56422512:G:A	rs6024870	2.16e-11	0.952	0.927
Tier1	87	CASS4	rs6014724	chr20:56423488:A:G	20:54998544:A:G	CASS4	YES	35379992	Bellenguez C	New insights into the genetic etiology of Alzheimer's disease and related dementias.	PGC2	G	A	NA	NA	-7.99	1.31e-15	NA	NA	723618	NA	NA	chr20:56423488:A:G	rs6014724	1.31e-15	1	chr20:56420643:C:T	rs6069737	7e-16	0.942	0.927	chr20:56423488:A:G	rs6014724	1.31e-15	1	1
Tier1	87	CASS4	rs6014724	chr20:56423488:A:G	20:54998544:A:G	CASS4	YES	35379992	Bellenguez C	New insights into the genetic etiology of Alzheimer's disease and related dementias.	EADB	G	A	0.0898	0.89 (0.86-0.91)	NA	4.84e-16	85934	401577	487511	5.1	0.395	chr20:56423488:A:G	rs6014724	4.84e-16	1	chr20:56423488:A:G	rs6014724	4e-21	1	1	chr20:56423488:A:G	rs6014724	4.84e-16	1	1
Tier3	88	SLC2A4RG/LIME1	rs6742	chr20:63743088:T:C	20:62374441:T:C	SLC2A4RG	YES	35379992	Bellenguez C	New insights into the genetic etiology of Alzheimer's disease and related dementias.	IGAP2	T	C	NA	0.93 (0.9-0.97)	NA	0.000653	NA	NA	NA	NA	NA	chr20:63743088:T:C	rs6742	0.000653	1	NA	NA	NA	NA	NA	chr20:63743088:T:C	rs6742	0.000653	1	1
Tier3	88	SLC2A4RG/LIME1	rs6742	chr20:63743088:T:C	20:62374441:T:C	SLC2A4RG	YES	35379992	Bellenguez C	New insights into the genetic etiology of Alzheimer's disease and related dementias.	PGC1	T	C	0.213	0.99 (0.98-1)	-1.81	0.0706	NA	NA	71639	NA	NA	chr20:63743088:T:C	rs6742	0.0706	1	NA	NA	NA	NA	NA	chr20:63743088:T:C	rs6742	0.0706	1	1
Tier3	88	SLC2A4RG/LIME1	rs6742	chr20:63743088:T:C	20:62374441:T:C	SLC2A4RG	YES	35379992	Bellenguez C	New insights into the genetic etiology of Alzheimer's disease and related dementias.	IGAP2+UKB	T	C	0.216	0.96 (0.93-0.98)	NA	0.000383	NA	NA	NA	56.73	0.128	chr20:63743088:T:C	rs6742	0.000383	1	NA	NA	NA	NA	NA	chr20:63743088:T:C	rs6742	0.000383	1	1
Tier3	88	SLC2A4RG/LIME1	rs6742	chr20:63743088:T:C	20:62374441:T:C	SLC2A4RG	YES	35379992	Bellenguez C	New insights into the genetic etiology of Alzheimer's disease and related dementias.	GR@ACE	T	C	NA	0.96 (0.94-0.98)	NA	0.000553	NA	NA	NA	NA	NA	chr20:63743088:T:C	rs6742	0.000553	1	NA	NA	NA	NA	NA	chr20:63743088:T:C	rs6742	0.000553	1	1
Tier3	88	SLC2A4RG/LIME1	rs6742	chr20:63743088:T:C	20:62374441:T:C	SLC2A4RG	YES	35379992	Bellenguez C	New insights into the genetic etiology of Alzheimer's disease and related dementias.	PGC2	T	C	NA	NA	-2.78	0.00543	NA	NA	169287	NA	NA	chr20:63743088:T:C	rs6742	0.00543	1	NA	NA	NA	NA	NA	chr20:63743088:T:C	rs6742	0.00543	1	1
Tier3	88	SLC2A4RG/LIME1	rs6742	chr20:63743088:T:C	20:62374441:T:C	SLC2A4RG	YES	35379992	Bellenguez C	New insights into the genetic etiology of Alzheimer's disease and related dementias.	EADB	T	C	0.221	0.95 (0.93-0.97)	NA	2.49e-06	85665	400902	486567	0	0.933	chr20:63743088:T:C	rs6742	2.49e-06	1	chr20:63743088:T:C	rs6742	3e-09	1	1	chr20:63743088:T:C	rs6742	2.49e-06	1	1
Tier2	89	APP	rs2154481	chr21:26101558:C:T	21:27473875:C:T	APP	YES	35379992	Bellenguez C	New insights into the genetic etiology of Alzheimer's disease and related dementias.	IGAP2	C	T	NA	0.95 (0.92-0.98)	NA	0.000405	NA	NA	NA	NA	NA	chr21:26160704:C:G	rs465235	0.000389	0.897	NA	NA	NA	NA	NA	chr21:26136136:AG:A	rs201305277	0.000188	NA	0.565
Tier2	89	APP	rs2154481	chr21:26101558:C:T	21:27473875:C:T	APP	YES	35379992	Bellenguez C	New insights into the genetic etiology of Alzheimer's disease and related dementias.	PGC1	C	T	0.489	0.99 (0.99-1)	-4.06	4.85e-05	NA	NA	427368	NA	NA	chr21:26150590:T:C	rs12483003	8.83e-06	0.911	NA	NA	NA	NA	NA	chr21:26161943:T:C	rs4817090	4.16e-07	0.483	0.508
Tier2	89	APP	rs2154481	chr21:26101558:C:T	21:27473875:C:T	APP	YES	35379992	Bellenguez C	New insights into the genetic etiology of Alzheimer's disease and related dementias.	IGAP2+UKB	C	T	0.482	0.95 (0.94-0.97)	NA	8.5e-07	NA	NA	NA	0	0.725	chr21:26190786:G:A	rs457792	4.36e-07	0.764	NA	NA	NA	NA	NA	chr21:26161943:T:C	rs4817090	1e-07	0.483	0.508
Tier2	89	APP	rs2154481	chr21:26101558:C:T	21:27473875:C:T	APP	YES	35379992	Bellenguez C	New insights into the genetic etiology of Alzheimer's disease and related dementias.	GR@ACE	C	T	NA	0.95 (0.93-0.96)	NA	9.26e-10	NA	NA	NA	NA	NA	chr21:26101558:C:T	rs2154481	9.26e-10	1	chr21:26101558:C:T	rs2154481	1e-11	1	1	chr21:26101558:C:T	rs2154481	9.26e-10	1	1
Tier2	89	APP	rs2154481	chr21:26101558:C:T	21:27473875:C:T	APP	YES	35379992	Bellenguez C	New insights into the genetic etiology of Alzheimer's disease and related dementias.	PGC2	C	T	NA	NA	-5.34	9.09e-08	NA	NA	717128	NA	NA	chr21:26144759:A:C	rs467021	7.25e-08	0.927	chr21:26148613:G:T	rs2154482	8e-10	0.841	0.791	chr21:26144759:A:C	rs467021	7.25e-08	0.927	0.896
Tier2	89	APP	rs2154481	chr21:26101558:C:T	21:27473875:C:T	APP	YES	35379992	Bellenguez C	New insights into the genetic etiology of Alzheimer's disease and related dementias.	EADB	C	T	0.476	0.95 (0.94-0.97)	NA	1.02e-09	85934	401577	487511	16.5	0.282	chr21:26101558:C:T	rs2154481	1.02e-09	1	chr21:26101558:C:T	rs2154481	1e-12	1	1	chr21:26101558:C:T	rs2154481	1.02e-09	1	1
Tier3	90	ADAMTS1	rs2830489	chr21:26775872:C:T	21:28148191:C:T	ADAMTS1	YES	35379992	Bellenguez C	New insights into the genetic etiology of Alzheimer's disease and related dementias.	IGAP2	T	C	NA	0.92 (0.89-0.95)	NA	2.42e-07	NA	NA	NA	NA	NA	chr21:26775872:C:T	rs2830489	2.42e-07	1	chr21:26784537:C:A	rs2830500	3e-08	0.822	0.872	chr21:26775872:C:T	rs2830489	2.42e-07	1	1
Tier3	90	ADAMTS1	rs2830489	chr21:26775872:C:T	21:28148191:C:T	ADAMTS1	YES	35379992	Bellenguez C	New insights into the genetic etiology of Alzheimer's disease and related dementias.	PGC1	T	C	0.278	0.99 (0.99-1)	-2.9	0.00372	NA	NA	436498	NA	NA	chr21:26775872:C:T	rs2830489	0.00372	1	NA	NA	NA	NA	NA	chr21:26775872:C:T	rs2830489	0.00372	1	1
Tier3	90	ADAMTS1	rs2830489	chr21:26775872:C:T	21:28148191:C:T	ADAMTS1	YES	35379992	Bellenguez C	New insights into the genetic etiology of Alzheimer's disease and related dementias.	IGAP2+UKB	T	C	0.275	0.94 (0.92-0.96)	NA	3.09e-08	NA	NA	NA	75.65	0.0427	chr21:26775872:C:T	rs2830489	3.09e-08	1	chr21:26775872:C:T	rs2830489	3e-08	1	1	chr21:26775872:C:T	rs2830489	3.09e-08	1	1
Tier3	90	ADAMTS1	rs2830489	chr21:26775872:C:T	21:28148191:C:T	ADAMTS1	YES	35379992	Bellenguez C	New insights into the genetic etiology of Alzheimer's disease and related dementias.	GR@ACE	T	C	NA	0.95 (0.93-0.97)	NA	6.29e-07	NA	NA	NA	NA	NA	chr21:26775872:C:T	rs2830489	6.29e-07	1	NA	NA	NA	NA	NA	chr21:26775872:C:T	rs2830489	6.29e-07	1	1
Tier3	90	ADAMTS1	rs2830489	chr21:26775872:C:T	21:28148191:C:T	ADAMTS1	YES	35379992	Bellenguez C	New insights into the genetic etiology of Alzheimer's disease and related dementias.	PGC2	T	C	NA	NA	-3.22	0.00129	NA	NA	726258	NA	NA	chr21:26775872:C:T	rs2830489	0.00129	1	NA	NA	NA	NA	NA	chr21:26775872:C:T	rs2830489	0.00129	1	1
Tier3	90	ADAMTS1	rs2830489	chr21:26775872:C:T	21:28148191:C:T	ADAMTS1	YES	35379992	Bellenguez C	New insights into the genetic etiology of Alzheimer's disease and related dementias.	EADB	T	C	0.281	0.95 (0.93-0.96)	NA	1.72e-09	85934	401577	487511	0	0.494	chr21:26775872:C:T	rs2830489	1.72e-09	1	chr21:26775872:C:T	rs2830489	2e-10	1	1	chr21:26775872:C:T	rs2830489	1.72e-09	1	1
Not validated	91	EDAR	rs4676049	chr2:109018801:C:T	2:109635257:C:T	EDAR	YES	20885792	Naj AC	Dementia revealed: novel chromosome 6 locus for late-onset Alzheimer disease provides genetic evidence for folate-pathway abnormalities.	IGAP2	T	C	NA	1 (0.95-1.06)	NA	0.926	NA	NA	NA	NA	NA	chr2:109023016:A:G	rs142146413	0.254	0.716	NA	NA	NA	NA	NA	chr2:109015795:C:T	rs111380350	0.241	NA	0.146
Not validated	91	EDAR	rs4676049	chr2:109018801:C:T	2:109635257:C:T	EDAR	YES	20885792	Naj AC	Dementia revealed: novel chromosome 6 locus for late-onset Alzheimer disease provides genetic evidence for folate-pathway abnormalities.	PGC1	T	C	0.0837	1 (1-1.01)	0.73	0.468	NA	NA	436498	NA	NA	chr2:109023016:A:G	rs142146413	0.0491	0.716	NA	NA	NA	NA	NA	chr2:109013237:G:A	rs4676227	0.139	0.731	0.617
Not validated	91	EDAR	rs4676049	chr2:109018801:C:T	2:109635257:C:T	EDAR	YES	20885792	Naj AC	Dementia revealed: novel chromosome 6 locus for late-onset Alzheimer disease provides genetic evidence for folate-pathway abnormalities.	IGAP2+UKB	T	C	0.076	1.02 (0.98-1.06)	NA	0.292	NA	NA	NA	0	0.421	chr2:109013237:G:A	rs4676227	0.225	0.731	NA	NA	NA	NA	NA	chr2:109013237:G:A	rs4676227	0.225	0.731	0.617
Not validated	91	EDAR	rs4676049	chr2:109018801:C:T	2:109635257:C:T	EDAR	YES	20885792	Naj AC	Dementia revealed: novel chromosome 6 locus for late-onset Alzheimer disease provides genetic evidence for folate-pathway abnormalities.	GR@ACE	T	C	NA	1.01 (0.97-1.04)	NA	0.677	NA	NA	NA	NA	NA	chr2:109013237:G:A	rs4676227	0.46	0.731	NA	NA	NA	NA	NA	chr2:109020749:C:T	rs114970519	0.101	NA	0.013
Not validated	91	EDAR	rs4676049	chr2:109018801:C:T	2:109635257:C:T	EDAR	YES	20885792	Naj AC	Dementia revealed: novel chromosome 6 locus for late-onset Alzheimer disease provides genetic evidence for folate-pathway abnormalities.	PGC2	T	C	NA	NA	0.44	0.66	NA	NA	762917	NA	NA	chr2:109019981:G:A	rs17034808	0.625	0.991	NA	NA	NA	NA	NA	chr2:109013728:C:T	rs11123721	0.2	NA	0.044
Not validated	91	EDAR	rs4676049	chr2:109018801:C:T	2:109635257:C:T	EDAR	YES	20885792	Naj AC	Dementia revealed: novel chromosome 6 locus for late-onset Alzheimer disease provides genetic evidence for folate-pathway abnormalities.	EADB	T	C	0.076	1.02 (0.99-1.05)	NA	0.282	85934	401577	487511	0	0.785	chr2:109023016:A:G	rs142146413	0.106	0.716	NA	NA	NA	NA	NA	chr2:109016379:G:A	rs148749355	0.00567	NA	NA
Not validated	92	HS3ST1	rs7657553	chr4:11721611:A:G	4:11723235:A:G	HS3ST1	YES	30617256	Jansen IE	Genome-wide meta-analysis identifies new loci and functional pathways influencing Alzheimer's disease risk.	IGAP2	A	G	NA	1.05 (1.02-1.09)	NA	0.00101	NA	NA	NA	NA	NA	chr4:11669562:C:T	rs7698132	9.92e-05	0.906	NA	NA	NA	NA	NA	chr4:11669562:C:T	rs7698132	9.92e-05	0.906	0.948
Not validated	92	HS3ST1	rs7657553	chr4:11721611:A:G	4:11723235:A:G	HS3ST1	YES	30617256	Jansen IE	Genome-wide meta-analysis identifies new loci and functional pathways influencing Alzheimer's disease risk.	PGC1	A	G	0.282	1 (1-1.01)	2.01	0.0447	NA	NA	431456	NA	NA	chr4:11717422:T:C	rs13133301	5.01e-08	0.973	chr4:11721611:A:G	rs7657553	2e-08	1	1	chr4:11717422:T:C	rs13133301	5.01e-08	0.973	0.986
Not validated	92	HS3ST1	rs7657553	chr4:11721611:A:G	4:11723235:A:G	HS3ST1	YES	30617256	Jansen IE	Genome-wide meta-analysis identifies new loci and functional pathways influencing Alzheimer's disease risk.	IGAP2+UKB	A	G	0.275	1.02 (1-1.04)	NA	0.0296	NA	NA	NA	83.54	0.0137	chr4:11763167:G:A	rs1492502	0.0142	0.709	NA	NA	NA	NA	NA	chr4:11659235:T:A	rs186081085	0.00434	NA	0
Not validated	92	HS3ST1	rs7657553	chr4:11721611:A:G	4:11723235:A:G	HS3ST1	YES	30617256	Jansen IE	Genome-wide meta-analysis identifies new loci and functional pathways influencing Alzheimer's disease risk.	GR@ACE	A	G	NA	1.02 (1.01-1.04)	NA	0.0127	NA	NA	NA	NA	NA	chr4:11628425:T:C	rs6448799	0.00314	0.714	NA	NA	NA	NA	NA	chr4:11630671:C:T	rs116513264	0.000376	NA	0.005
Not validated	92	HS3ST1	rs7657553	chr4:11721611:A:G	4:11723235:A:G	HS3ST1	YES	30617256	Jansen IE	Genome-wide meta-analysis identifies new loci and functional pathways influencing Alzheimer's disease risk.	PGC2	A	G	NA	NA	1.81	0.0708	NA	NA	721216	NA	NA	chr4:11717842:T:C	rs13134197	0.00015	0.973	NA	NA	NA	NA	NA	chr4:11717842:T:C	rs13134197	0.00015	0.973	0.986
Not validated	92	HS3ST1	rs7657553	chr4:11721611:A:G	4:11723235:A:G	HS3ST1	YES	30617256	Jansen IE	Genome-wide meta-analysis identifies new loci and functional pathways influencing Alzheimer's disease risk.	EADB	A	G	0.285	1.02 (1-1.04)	NA	0.0295	85934	401577	487511	39.1	0.0798	chr4:11748853:C:A	rs1540658	0.0121	0.6	NA	NA	NA	NA	NA	chr4:11688880:TA:T	rs570132571	0.000734	NA	NA
Not validated	93	ANKRD31	rs4704171	chr5:75072429:T:C	5:74368254:T:C	ANKRD31	YES	31473137	Moreno-Grau S	Genome-wide association analysis of dementia and its clinical endophenotypes reveal novel loci associated with Alzheimer's disease and three causality networks: The GR@ACE project.	IGAP2	C	T	NA	1.06 (1.02-1.11)	NA	0.00603	NA	NA	NA	NA	NA	chr5:75155868:T:A	rs2335107	0.00346	0.972	NA	NA	NA	NA	NA	chr5:75150039:T:TA	rs201541337	0.000316	NA	NA
Not validated	93	ANKRD31	rs4704171	chr5:75072429:T:C	5:74368254:T:C	ANKRD31	YES	31473137	Moreno-Grau S	Genome-wide association analysis of dementia and its clinical endophenotypes reveal novel loci associated with Alzheimer's disease and three causality networks: The GR@ACE project.	PGC1	C	T	0.134	1 (1-1.01)	0.48	0.633	NA	NA	436498	NA	NA	chr5:75180683:G:A	rs144964581	0.0167	0.87	NA	NA	NA	NA	NA	chr5:75123806:T:C	rs35428074	0.000137	NA	0.009
Not validated	93	ANKRD31	rs4704171	chr5:75072429:T:C	5:74368254:T:C	ANKRD31	YES	31473137	Moreno-Grau S	Genome-wide association analysis of dementia and its clinical endophenotypes reveal novel loci associated with Alzheimer's disease and three causality networks: The GR@ACE project.	IGAP2+UKB	C	T	0.124	1.03 (1-1.05)	NA	0.0818	NA	NA	NA	77.74	0.034	chr5:75084002:G:A	rs73127363	0.0634	0.832	NA	NA	NA	NA	NA	chr5:75150040:T:A	rs12108795	0.000681	NA	0.104
Not validated	93	ANKRD31	rs4704171	chr5:75072429:T:C	5:74368254:T:C	ANKRD31	YES	31473137	Moreno-Grau S	Genome-wide association analysis of dementia and its clinical endophenotypes reveal novel loci associated with Alzheimer's disease and three causality networks: The GR@ACE project.	GR@ACE	C	T	NA	1.04 (1.01-1.07)	NA	0.00341	NA	NA	NA	NA	NA	chr5:75155868:T:A	rs2335107	0.00323	0.972	NA	NA	NA	NA	NA	chr5:75102017:A:C	rs191679612	0.00107	NA	0.035
Not validated	93	ANKRD31	rs4704171	chr5:75072429:T:C	5:74368254:T:C	ANKRD31	YES	31473137	Moreno-Grau S	Genome-wide association analysis of dementia and its clinical endophenotypes reveal novel loci associated with Alzheimer's disease and three causality networks: The GR@ACE project.	PGC2	C	T	NA	NA	0.77	0.442	NA	NA	726258	NA	NA	chr5:75098538:C:T	rs371319286	0.0559	0.737	NA	NA	NA	NA	NA	chr5:75249475:G:T	rs142750239	0.0031	NA	0.003
Not validated	93	ANKRD31	rs4704171	chr5:75072429:T:C	5:74368254:T:C	ANKRD31	YES	31473137	Moreno-Grau S	Genome-wide association analysis of dementia and its clinical endophenotypes reveal novel loci associated with Alzheimer's disease and three causality networks: The GR@ACE project.	EADB	C	T	0.129	1.03 (1-1.05)	NA	0.0279	85934	401577	487511	27.3	0.177	chr5:75072429:T:C	rs4704171	0.0279	1	NA	NA	NA	NA	NA	chr5:75162787:C:A	rs552858663	0.000212	NA	0.007
Not validated	94	MEF2C	rs190982	chr5:88927603:G:A	5:88223420:G:A	MEF2C	YES	24162737	Lambert JC	Meta-analysis of 74,046 individuals identifies 11 new susceptibility loci for Alzheimer's disease.	IGAP2	G	A	NA	0.95 (0.92-0.97)	NA	0.000281	NA	NA	NA	NA	NA	chr5:88919777:A:G	rs304132	0.000266	0.893	NA	NA	NA	NA	NA	chr5:88919777:A:G	rs304132	0.000266	0.893	0.885
Not validated	94	MEF2C	rs190982	chr5:88927603:G:A	5:88223420:G:A	MEF2C	YES	24162737	Lambert JC	Meta-analysis of 74,046 individuals identifies 11 new susceptibility loci for Alzheimer's disease.	PGC1	G	A	0.379	0.98 (0.97-0.99)	-3.59	0.000331	NA	NA	71639	NA	NA	chr5:88927603:G:A	rs190982	0.000331	1	NA	NA	NA	NA	NA	chr5:88927603:G:A	rs190982	0.000331	1	1
Not validated	94	MEF2C	rs190982	chr5:88927603:G:A	5:88223420:G:A	MEF2C	YES	24162737	Lambert JC	Meta-analysis of 74,046 individuals identifies 11 new susceptibility loci for Alzheimer's disease.	IGAP2+UKB	G	A	0.399	0.98 (0.96-1)	NA	0.0466	NA	NA	NA	89.47	0.00205	chr5:88919777:A:G	rs304132	0.0221	0.893	NA	NA	NA	NA	NA	chr5:88919777:A:G	rs304132	0.0221	0.893	0.885
Not validated	94	MEF2C	rs190982	chr5:88927603:G:A	5:88223420:G:A	MEF2C	YES	24162737	Lambert JC	Meta-analysis of 74,046 individuals identifies 11 new susceptibility loci for Alzheimer's disease.	GR@ACE	G	A	NA	0.97 (0.95-0.99)	NA	0.0017	NA	NA	NA	NA	NA	chr5:88919777:A:G	rs304132	0.000554	0.893	NA	NA	NA	NA	NA	chr5:88919777:A:G	rs304132	0.000554	0.893	0.885
Not validated	94	MEF2C	rs190982	chr5:88927603:G:A	5:88223420:G:A	MEF2C	YES	24162737	Lambert JC	Meta-analysis of 74,046 individuals identifies 11 new susceptibility loci for Alzheimer's disease.	PGC2	G	A	NA	NA	-0.91	0.363	NA	NA	398058	NA	NA	chr5:88927603:G:A	rs190982	0.363	1	NA	NA	NA	NA	NA	chr5:88922091:A:T	rs185637370	0.0192	NA	0.002
Not validated	94	MEF2C	rs190982	chr5:88927603:G:A	5:88223420:G:A	MEF2C	YES	24162737	Lambert JC	Meta-analysis of 74,046 individuals identifies 11 new susceptibility loci for Alzheimer's disease.	EADB	G	A	0.391	0.99 (0.98-1.01)	NA	0.538	85934	401577	487511	55	0.011	chr5:88919777:A:G	rs304132	0.35	0.893	NA	NA	NA	NA	NA	chr5:88919893:A:G	rs115470714	0.0301	NA	0.011
Not validated	95	MTHFD1L	rs11754661	chr6:150885942:G:A	6:151207078:G:A	MTHFD1L	YES	20885792	Naj AC	Dementia revealed: novel chromosome 6 locus for late-onset Alzheimer disease provides genetic evidence for folate-pathway abnormalities.	IGAP2	A	G	NA	1.11 (1.04-1.17)	NA	0.00074	NA	NA	NA	NA	NA	chr6:150885942:G:A	rs11754661	0.00074	1	NA	NA	NA	NA	NA	chr6:150885942:G:A	rs11754661	0.00074	1	1
Not validated	95	MTHFD1L	rs11754661	chr6:150885942:G:A	6:151207078:G:A	MTHFD1L	YES	20885792	Naj AC	Dementia revealed: novel chromosome 6 locus for late-onset Alzheimer disease provides genetic evidence for folate-pathway abnormalities.	PGC1	A	G	0.0661	1.01 (1-1.01)	1.22	0.221	NA	NA	433079	NA	NA	chr6:150886105:A:G	rs11759723	0.172	0.983	NA	NA	NA	NA	NA	chr6:150872782:G:T	rs74691011	0.0766	NA	0.006
Not validated	95	MTHFD1L	rs11754661	chr6:150885942:G:A	6:151207078:G:A	MTHFD1L	YES	20885792	Naj AC	Dementia revealed: novel chromosome 6 locus for late-onset Alzheimer disease provides genetic evidence for folate-pathway abnormalities.	IGAP2+UKB	A	G	0.079	1.04 (1.01-1.08)	NA	0.024	NA	NA	NA	84.15	0.012	chr6:150885942:G:A	rs11754661	0.024	1	NA	NA	NA	NA	NA	chr6:150885942:G:A	rs11754661	0.024	1	1
Not validated	95	MTHFD1L	rs11754661	chr6:150885942:G:A	6:151207078:G:A	MTHFD1L	YES	20885792	Naj AC	Dementia revealed: novel chromosome 6 locus for late-onset Alzheimer disease provides genetic evidence for folate-pathway abnormalities.	GR@ACE	A	G	NA	1.04 (1.01-1.08)	NA	0.0204	NA	NA	NA	NA	NA	chr6:150885942:G:A	rs11754661	0.0204	1	NA	NA	NA	NA	NA	chr6:150885942:G:A	rs11754661	0.0204	1	1
Not validated	95	MTHFD1L	rs11754661	chr6:150885942:G:A	6:151207078:G:A	MTHFD1L	YES	20885792	Naj AC	Dementia revealed: novel chromosome 6 locus for late-onset Alzheimer disease provides genetic evidence for folate-pathway abnormalities.	PGC2	A	G	NA	NA	1.48	0.139	NA	NA	759498	NA	NA	chr6:150886582:G:A	rs17349687	0.117	0.995	NA	NA	NA	NA	NA	chr6:150879380:C:T	rs112347315	0.0348	NA	0.001
Not validated	95	MTHFD1L	rs11754661	chr6:150885942:G:A	6:151207078:G:A	MTHFD1L	YES	20885792	Naj AC	Dementia revealed: novel chromosome 6 locus for late-onset Alzheimer disease provides genetic evidence for folate-pathway abnormalities.	EADB	A	G	0.07	1.01 (0.98-1.04)	NA	0.688	85934	401577	487511	0	0.788	chr6:150886582:G:A	rs17349687	0.653	0.995	NA	NA	NA	NA	NA	chr6:150886341:C:T	rs141920371	0.00171	NA	0.002
Not validated	96	CNTNAP2	rs114360492	chr7:146252937:C:T	7:145950029:C:T	CNTNAP2	YES	30617256	Jansen IE	Genome-wide meta-analysis identifies new loci and functional pathways influencing Alzheimer's disease risk.	IGAP2	NA	NA	NA	NA	NA	NA	NA	NA	NA	NA	NA	chr7:146376584:TG:T	rs148797716	0.0476	0.669	NA	NA	NA	NA	NA	chr7:145812773:G:A	rs2222495	0.00172	NA	0
Not validated	96	CNTNAP2	rs114360492	chr7:146252937:C:T	7:145950029:C:T	CNTNAP2	YES	30617256	Jansen IE	Genome-wide meta-analysis identifies new loci and functional pathways influencing Alzheimer's disease risk.	PGC1	T	C	0.00154	1.2 (1.13-1.27)	5.99	2.1e-09	NA	NA	364829	NA	NA	chr7:146252937:C:T	rs114360492	2.1e-09	1	chr7:146252937:C:T	rs114360492	2e-09	1	1	chr7:146252937:C:T	rs114360492	2.1e-09	1	1
Not validated	96	CNTNAP2	rs114360492	chr7:146252937:C:T	7:145950029:C:T	CNTNAP2	YES	30617256	Jansen IE	Genome-wide meta-analysis identifies new loci and functional pathways influencing Alzheimer's disease risk.	IGAP2+UKB	NA	NA	NA	NA	NA	NA	NA	NA	NA	NA	NA	chr7:146259165:G:A	rs116155464	0.0635	1	NA	NA	NA	NA	NA	chr7:145936301:G:A	rs4355696	0.000371	NA	0.015
Not validated	96	CNTNAP2	rs114360492	chr7:146252937:C:T	7:145950029:C:T	CNTNAP2	YES	30617256	Jansen IE	Genome-wide meta-analysis identifies new loci and functional pathways influencing Alzheimer's disease risk.	GR@ACE	T	C	NA	1.32 (0.75-2.34)	NA	0.336	NA	NA	NA	NA	NA	chr7:146093816:G:A	rs116050504	0.121	0.625	NA	NA	NA	NA	NA	chr7:146377893:G:T	rs546052504	0.00029	NA	0
Not validated	96	CNTNAP2	rs114360492	chr7:146252937:C:T	7:145950029:C:T	CNTNAP2	YES	30617256	Jansen IE	Genome-wide meta-analysis identifies new loci and functional pathways influencing Alzheimer's disease risk.	PGC2	NA	NA	NA	NA	NA	NA	NA	NA	NA	NA	NA	NA	NA	NA	NA	NA	NA	NA	NA	NA	chr7:146578328:C:T	rs12535047	0.000157	NA	0.005
Not validated	96	CNTNAP2	rs114360492	chr7:146252937:C:T	7:145950029:C:T	CNTNAP2	YES	30617256	Jansen IE	Genome-wide meta-analysis identifies new loci and functional pathways influencing Alzheimer's disease risk.	EADB	T	C	0.0012	0.98 (0.72-1.33)	NA	0.895	76073	367064	443137	0	0.649	chr7:146255761:T:C	rs114907336	0.414	0.72	NA	NA	NA	NA	NA	chr7:146144726:A:C	rs6960649	0.000309	NA	NA
Not validated	97	DSG2	rs8093731	chr18:31508995:C:T	18:29088958:C:T	DSG2	YES	30617256	Jansen IE	Genome-wide meta-analysis identifies new loci and functional pathways influencing Alzheimer's disease risk.	IGAP2	T	C	NA	0.92 (0.8-1.06)	NA	0.262	NA	NA	NA	NA	NA	chr18:31508995:C:T	rs8093731	0.262	1	NA	NA	NA	NA	NA	chr18:31602398:T:C	rs1667252	0.0291	NA	NA
Not validated	97	DSG2	rs8093731	chr18:31508995:C:T	18:29088958:C:T	DSG2	YES	30617256	Jansen IE	Genome-wide meta-analysis identifies new loci and functional pathways influencing Alzheimer's disease risk.	PGC1	T	C	0.0192	0.98 (0.97-1)	-2.22	0.0267	NA	NA	419021	NA	NA	chr18:31508995:C:T	rs8093731	0.0267	1	chr18:31508995:C:T	rs8093731	5e-08	1	1	NA	rs544552363	0.00081	NA	NA
Not validated	97	DSG2	rs8093731	chr18:31508995:C:T	18:29088958:C:T	DSG2	YES	30617256	Jansen IE	Genome-wide meta-analysis identifies new loci and functional pathways influencing Alzheimer's disease risk.	IGAP2+UKB	T	C	0.012	0.95 (0.87-1.03)	NA	0.223	NA	NA	NA	0	0.649	chr18:31508995:C:T	rs8093731	0.223	1	NA	NA	NA	NA	NA	chr18:31552981:G:A	rs1791157	0.00488	NA	0
Not validated	97	DSG2	rs8093731	chr18:31508995:C:T	18:29088958:C:T	DSG2	YES	30617256	Jansen IE	Genome-wide meta-analysis identifies new loci and functional pathways influencing Alzheimer's disease risk.	GR@ACE	T	C	NA	0.93 (0.86-1.01)	NA	0.0976	NA	NA	NA	NA	NA	chr18:31508995:C:T	rs8093731	0.0976	1	NA	NA	NA	NA	NA	chr18:31552212:C:T	rs1449079	0.0169	NA	0.001
Not validated	97	DSG2	rs8093731	chr18:31508995:C:T	18:29088958:C:T	DSG2	YES	30617256	Jansen IE	Genome-wide meta-analysis identifies new loci and functional pathways influencing Alzheimer's disease risk.	PGC2	T	C	NA	NA	-1	0.32	NA	NA	698773	NA	NA	chr18:31543035:G:T	rs143169439	0.154	0.645	NA	NA	NA	NA	NA	chr18:31499649:T:A	rs188064384	0.00518	NA	0
Not validated	97	DSG2	rs8093731	chr18:31508995:C:T	18:29088958:C:T	DSG2	YES	30617256	Jansen IE	Genome-wide meta-analysis identifies new loci and functional pathways influencing Alzheimer's disease risk.	EADB	T	C	0.0136	0.93 (0.86-1)	NA	0.0506	85771	401172	486943	8.5	0.363	chr18:31543035:G:T	rs143169439	0.0183	0.645	NA	NA	NA	NA	NA	chr18:31569180:AT:A	rs879281771	0.00326	NA	NA
Other	98	CTNNA2	rs6738962	chr2:80054047:A:G	2:80281173:A:G	CTNNA2	YES	23535033	Sherva R	Genome-wide association study of the rate of cognitive decline in Alzheimer's disease.	IGAP2	G	A	NA	1.09 (1.01-1.17)	NA	0.0289	NA	NA	NA	NA	NA	chr2:80034062:G:GA	rs202116025	0.00666	0.929	NA	NA	NA	NA	NA	chr2:80034062:G:GA	rs202116025	0.00666	0.929	NA
Other	98	CTNNA2	rs6738962	chr2:80054047:A:G	2:80281173:A:G	CTNNA2	YES	23535033	Sherva R	Genome-wide association study of the rate of cognitive decline in Alzheimer's disease.	PGC1	G	A	0.0559	1.01 (1-1.02)	2.05	0.0405	NA	NA	435876	NA	NA	chr2:80054047:A:G	rs6738962	0.0405	1	NA	NA	NA	NA	NA	chr2:80048591:C:A	rs541560217	0.0313	NA	NA
Other	98	CTNNA2	rs6738962	chr2:80054047:A:G	2:80281173:A:G	CTNNA2	YES	23535033	Sherva R	Genome-wide association study of the rate of cognitive decline in Alzheimer's disease.	IGAP2+UKB	G	A	0.0415	1.07 (1.02-1.12)	NA	0.00442	NA	NA	NA	0	0.626	chr2:80056069:G:T	rs12470677	0.00264	0.962	NA	NA	NA	NA	NA	chr2:80056069:G:T	rs12470677	0.00264	0.962	1
Other	98	CTNNA2	rs6738962	chr2:80054047:A:G	2:80281173:A:G	CTNNA2	YES	23535033	Sherva R	Genome-wide association study of the rate of cognitive decline in Alzheimer's disease.	GR@ACE	G	A	NA	1.06 (1.01-1.11)	NA	0.0125	NA	NA	NA	NA	NA	chr2:80056069:G:T	rs12470677	0.00807	0.962	NA	NA	NA	NA	NA	chr2:80056069:G:T	rs12470677	0.00807	0.962	1
Other	98	CTNNA2	rs6738962	chr2:80054047:A:G	2:80281173:A:G	CTNNA2	YES	23535033	Sherva R	Genome-wide association study of the rate of cognitive decline in Alzheimer's disease.	PGC2	G	A	NA	NA	3.41	0.000651	NA	NA	573131	NA	NA	chr2:80056069:G:T	rs12470677	8.62e-05	0.962	NA	NA	NA	NA	NA	chr2:80056069:G:T	rs12470677	8.62e-05	0.962	1
Other	98	CTNNA2	rs6738962	chr2:80054047:A:G	2:80281173:A:G	CTNNA2	YES	23535033	Sherva R	Genome-wide association study of the rate of cognitive decline in Alzheimer's disease.	EADB	G	A	0.0467	1.02 (0.98-1.06)	NA	0.328	85934	401577	487511	0	0.62	chr2:80047104:G:T	rs1979515	0.304	0.943	NA	NA	NA	NA	NA	chr2:80038026:T:C	rs538881147	0.000396	NA	NA
Other	99	LRIG1	rs2280575	chr3:66492439:A:G	3:66542863:A:G	LRIG1	YES	34151794	Kang S	Potential Novel Genes for Late-Onset Alzheimer's Disease in East-Asian Descent Identified by APOE-Stratified Genome-Wide Association Study.	IGAP2	G	A	NA	1.01 (0.97-1.05)	NA	0.706	NA	NA	NA	NA	NA	chr3:66489422:T:G	rs113765515	0.645	0.984	NA	NA	NA	NA	NA	chr3:66490738:T:C	rs13319138	0.108	NA	0.005
Other	99	LRIG1	rs2280575	chr3:66492439:A:G	3:66542863:A:G	LRIG1	YES	34151794	Kang S	Potential Novel Genes for Late-Onset Alzheimer's Disease in East-Asian Descent Identified by APOE-Stratified Genome-Wide Association Study.	PGC1	G	A	0.268	1 (0.99-1.01)	-0.12	0.908	NA	NA	71639	NA	NA	chr3:66489422:T:G	rs113765515	0.865	0.984	NA	NA	NA	NA	NA	NA	rs397876014	0.0706	NA	NA
Other	99	LRIG1	rs2280575	chr3:66492439:A:G	3:66542863:A:G	LRIG1	YES	34151794	Kang S	Potential Novel Genes for Late-Onset Alzheimer's Disease in East-Asian Descent Identified by APOE-Stratified Genome-Wide Association Study.	IGAP2+UKB	G	A	0.299	1.01 (0.98-1.03)	NA	0.611	NA	NA	NA	0	0.925	chr3:66489422:T:G	rs113765515	0.499	0.984	NA	NA	NA	NA	NA	chr3:66490738:T:C	rs13319138	0.372	NA	0.005
Other	99	LRIG1	rs2280575	chr3:66492439:A:G	3:66542863:A:G	LRIG1	YES	34151794	Kang S	Potential Novel Genes for Late-Onset Alzheimer's Disease in East-Asian Descent Identified by APOE-Stratified Genome-Wide Association Study.	GR@ACE	G	A	NA	1.01 (0.99-1.04)	NA	0.243	NA	NA	NA	NA	NA	chr3:66492439:A:G	rs2280575	0.243	1	NA	NA	NA	NA	NA	chr3:66492439:A:G	rs2280575	0.243	1	1
Other	99	LRIG1	rs2280575	chr3:66492439:A:G	3:66542863:A:G	LRIG1	YES	34151794	Kang S	Potential Novel Genes for Late-Onset Alzheimer's Disease in East-Asian Descent Identified by APOE-Stratified Genome-Wide Association Study.	PGC2	G	A	NA	NA	1.18	0.237	NA	NA	168519	NA	NA	chr3:66489422:T:G	rs113765515	0.189	0.984	NA	NA	NA	NA	NA	chr3:66489422:T:G	rs113765515	0.189	0.984	0.944
Other	99	LRIG1	rs2280575	chr3:66492439:A:G	3:66542863:A:G	LRIG1	YES	34151794	Kang S	Potential Novel Genes for Late-Onset Alzheimer's Disease in East-Asian Descent Identified by APOE-Stratified Genome-Wide Association Study.	EADB	G	A	0.282	1 (0.98-1.02)	NA	0.88	85934	401577	487511	0	0.986	chr3:66489422:T:G	rs113765515	0.754	0.984	NA	NA	NA	NA	NA	chr3:66491295:G:C	rs557480061	0.0844	NA	NA
Other	100	SCARB2;FAM47E	rs920608	chr4:76217307:C:A	4:77138460:C:A	SCARB2;FAM47E	YES	33654092	Shigemizu D	Ethnic and trans-ethnic genome-wide association studies identify new loci influencing Japanese Alzheimer's disease risk.	IGAP2	C	A	NA	0.94 (0.81-1.09)	NA	0.402	NA	NA	NA	NA	NA	chr4:76443010:C:T	rs150923607	0.0555	0.675	NA	NA	NA	NA	NA	chr4:76319031:A:G	rs4859665	0.00069	NA	0.01
Other	100	SCARB2;FAM47E	rs920608	chr4:76217307:C:A	4:77138460:C:A	SCARB2;FAM47E	YES	33654092	Shigemizu D	Ethnic and trans-ethnic genome-wide association studies identify new loci influencing Japanese Alzheimer's disease risk.	PGC1	C	A	0.0114	1 (0.98-1.02)	-0.25	0.803	NA	NA	364238	NA	NA	chr4:76458046:G:A	rs191184989	0.281	0.643	NA	NA	NA	NA	NA	chr4:76319053:T:A	rs4859666	0.00278	NA	0.01
Other	100	SCARB2;FAM47E	rs920608	chr4:76217307:C:A	4:77138460:C:A	SCARB2;FAM47E	YES	33654092	Shigemizu D	Ethnic and trans-ethnic genome-wide association studies identify new loci influencing Japanese Alzheimer's disease risk.	IGAP2+UKB	C	A	0.0112	0.96 (0.88-1.05)	NA	0.406	NA	NA	NA	0	0.687	chr4:76458046:G:A	rs191184989	0.0167	0.643	NA	NA	NA	NA	NA	chr4:76410259:A:G	rs113179225	0.0202	NA	0
Other	100	SCARB2;FAM47E	rs920608	chr4:76217307:C:A	4:77138460:C:A	SCARB2;FAM47E	YES	33654092	Shigemizu D	Ethnic and trans-ethnic genome-wide association studies identify new loci influencing Japanese Alzheimer's disease risk.	GR@ACE	C	A	NA	0.97 (0.89-1.06)	NA	0.513	NA	NA	NA	NA	NA	chr4:76443010:C:T	rs150923607	0.0453	0.675	NA	NA	NA	NA	NA	chr4:76297904:G:T	rs6841455	0.00316	NA	0.002
Other	100	SCARB2;FAM47E	rs920608	chr4:76217307:C:A	4:77138460:C:A	SCARB2;FAM47E	YES	33654092	Shigemizu D	Ethnic and trans-ethnic genome-wide association studies identify new loci influencing Japanese Alzheimer's disease risk.	PGC2	C	A	NA	NA	-0.66	0.508	NA	NA	480545	NA	NA	chr4:76443010:C:T	rs150923607	0.0631	0.675	NA	NA	NA	NA	NA	chr4:76340366:G:A	rs79438017	0.00303	NA	0.001
Other	100	SCARB2;FAM47E	rs920608	chr4:76217307:C:A	4:77138460:C:A	SCARB2;FAM47E	YES	33654092	Shigemizu D	Ethnic and trans-ethnic genome-wide association studies identify new loci influencing Japanese Alzheimer's disease risk.	EADB	C	A	0.0151	0.94 (0.87-1.01)	NA	0.108	85630	399211	484841	21.9	0.241	chr4:76458046:G:A	rs191184989	0.00494	0.643	NA	NA	NA	NA	NA	chr4:76409429:G:C	rs116740091	6.98e-05	NA	0
Other	101	FBXL7	rs75002042	chr5:15669858:T:A	5:15669967:T:A	FBXL7	YES	26339675	Tosto G	F-box/LRR-repeat protein 7 is genetically associated with Alzheimer's disease.	IGAP2	A	T	NA	0.98 (0.85-1.13)	NA	0.743	NA	NA	NA	NA	NA	chr5:15673054:C:T	rs78432428	0.49	0.997	NA	NA	NA	NA	NA	chr5:15670828:A:T	rs75568021	0.00325	NA	0.002
Other	101	FBXL7	rs75002042	chr5:15669858:T:A	5:15669967:T:A	FBXL7	YES	26339675	Tosto G	F-box/LRR-repeat protein 7 is genetically associated with Alzheimer's disease.	PGC1	A	T	0.0216	0.99 (0.98-1.01)	-1.16	0.247	NA	NA	381919	NA	NA	chr5:15599373:G:A	rs6554889	0.151	0.896	NA	NA	NA	NA	NA	chr5:15654601:G:T	rs12655307	0.00283	NA	0.054
Other	101	FBXL7	rs75002042	chr5:15669858:T:A	5:15669967:T:A	FBXL7	YES	26339675	Tosto G	F-box/LRR-repeat protein 7 is genetically associated with Alzheimer's disease.	IGAP2+UKB	A	T	0.0105	0.95 (0.87-1.05)	NA	0.317	NA	NA	NA	0	0.673	chr5:15673054:C:T	rs78432428	0.218	0.997	NA	NA	NA	NA	NA	chr5:15670828:A:T	rs75568021	0.000594	NA	0.002
Other	101	FBXL7	rs75002042	chr5:15669858:T:A	5:15669967:T:A	FBXL7	YES	26339675	Tosto G	F-box/LRR-repeat protein 7 is genetically associated with Alzheimer's disease.	GR@ACE	A	T	NA	0.98 (0.89-1.08)	NA	0.669	NA	NA	NA	NA	NA	chr5:15673054:C:T	rs78432428	0.493	0.997	NA	NA	NA	NA	NA	chr5:15651727:T:C	rs6897885	0.00268	NA	0.001
Other	101	FBXL7	rs75002042	chr5:15669858:T:A	5:15669967:T:A	FBXL7	YES	26339675	Tosto G	F-box/LRR-repeat protein 7 is genetically associated with Alzheimer's disease.	PGC2	A	T	NA	NA	-1.04	0.296	NA	NA	558201	NA	NA	chr5:15599373:G:A	rs6554889	0.169	0.896	NA	NA	NA	NA	NA	chr5:15705116:C:T	rs35195537	0.00202	NA	0.002
Other	101	FBXL7	rs75002042	chr5:15669858:T:A	5:15669967:T:A	FBXL7	YES	26339675	Tosto G	F-box/LRR-repeat protein 7 is genetically associated with Alzheimer's disease.	EADB	A	T	0.0125	1 (0.93-1.09)	NA	0.905	85502	400497	485999	0	0.527	chr5:15606291:GCA:G	rs148470712	0.326	0.782	NA	NA	NA	NA	NA	chr5:15721399:T:C	rs751155933	0.000108	NA	NA
Other	102	ANKRD55	rs4700060	chr5:56214829:C:T	5:55510656:C:T	ANKRD55	YES	23535033	Sherva R	Genome-wide association study of the rate of cognitive decline in Alzheimer's disease.	IGAP2	T	C	NA	0.98 (0.93-1.03)	NA	0.355	NA	NA	NA	NA	NA	chr5:56214829:C:T	rs4700060	0.355	1	NA	NA	NA	NA	NA	chr5:56215231:G:A	rs80065962	0.0361	NA	NA
Other	102	ANKRD55	rs4700060	chr5:56214829:C:T	5:55510656:C:T	ANKRD55	YES	23535033	Sherva R	Genome-wide association study of the rate of cognitive decline in Alzheimer's disease.	PGC1	T	C	0.0957	1 (0.99-1)	-0.91	0.365	NA	NA	427341	NA	NA	chr5:56214829:C:T	rs4700060	0.365	1	NA	NA	NA	NA	NA	chr5:56220581:G:A	rs558985477	0.00234	NA	NA
Other	102	ANKRD55	rs4700060	chr5:56214829:C:T	5:55510656:C:T	ANKRD55	YES	23535033	Sherva R	Genome-wide association study of the rate of cognitive decline in Alzheimer's disease.	IGAP2+UKB	T	C	0.103	0.97 (0.95-1.01)	NA	0.111	NA	NA	NA	0	0.865	chr5:56214829:C:T	rs4700060	0.111	1	NA	NA	NA	NA	NA	chr5:56238175:T:C	rs114458274	0.0272	NA	0.004
Other	102	ANKRD55	rs4700060	chr5:56214829:C:T	5:55510656:C:T	ANKRD55	YES	23535033	Sherva R	Genome-wide association study of the rate of cognitive decline in Alzheimer's disease.	GR@ACE	T	C	NA	0.98 (0.94-1.01)	NA	0.12	NA	NA	NA	NA	NA	chr5:56214829:C:T	rs4700060	0.12	1	NA	NA	NA	NA	NA	chr5:56219951:A:G	rs73118066	0.00547	NA	NA
Other	102	ANKRD55	rs4700060	chr5:56214829:C:T	5:55510656:C:T	ANKRD55	YES	23535033	Sherva R	Genome-wide association study of the rate of cognitive decline in Alzheimer's disease.	PGC2	T	C	NA	NA	-1.05	0.292	NA	NA	753760	NA	NA	chr5:56214829:C:T	rs4700060	0.292	1	NA	NA	NA	NA	NA	chr5:56260166:G:A	rs572916210	0.00566	NA	0
Other	102	ANKRD55	rs4700060	chr5:56214829:C:T	5:55510656:C:T	ANKRD55	YES	23535033	Sherva R	Genome-wide association study of the rate of cognitive decline in Alzheimer's disease.	EADB	T	C	0.0965	0.99 (0.96-1.01)	NA	0.33	85934	401577	487511	36.9	0.0959	chr5:56214829:C:T	rs4700060	0.33	1	NA	NA	NA	NA	NA	chr5:56221730:A:T	rs186056310	0.00565	NA	0.001
Other	103	MAN2A1	rs112724034	chr5:109885325:C:T	5:109221026:C:T	MAN2A1	YES	23535033	Sherva R	Genome-wide association study of the rate of cognitive decline in Alzheimer's disease.	IGAP2	T	C	NA	1.01 (0.94-1.09)	NA	0.818	NA	NA	NA	NA	NA	chr5:109856817:A:T	rs80176774	0.368	0.695	NA	NA	NA	NA	NA	chr5:109728650:A:G	rs190990981	0.0213	NA	NA
Other	103	MAN2A1	rs112724034	chr5:109885325:C:T	5:109221026:C:T	MAN2A1	YES	23535033	Sherva R	Genome-wide association study of the rate of cognitive decline in Alzheimer's disease.	PGC1	T	C	0.0378	1 (0.99-1.01)	-0.37	0.712	NA	NA	436122	NA	NA	chr5:109801936:ATATT:A	rs141453639	0.0371	0.704	NA	NA	NA	NA	NA	chr5:109762433:A:G	rs568741647	0.000553	NA	NA
Other	103	MAN2A1	rs112724034	chr5:109885325:C:T	5:109221026:C:T	MAN2A1	YES	23535033	Sherva R	Genome-wide association study of the rate of cognitive decline in Alzheimer's disease.	IGAP2+UKB	T	C	0.0332	1 (0.95-1.05)	NA	0.871	NA	NA	NA	0	0.642	chr5:109849704:T:G	rs113232857	0.593	0.711	NA	NA	NA	NA	NA	chr5:109694340:C:G	rs7726501	0.0172	NA	0.004
Other	103	MAN2A1	rs112724034	chr5:109885325:C:T	5:109221026:C:T	MAN2A1	YES	23535033	Sherva R	Genome-wide association study of the rate of cognitive decline in Alzheimer's disease.	GR@ACE	T	C	NA	0.99 (0.95-1.04)	NA	0.805	NA	NA	NA	NA	NA	chr5:109803577:T:C	rs76280749	0.666	0.707	NA	NA	NA	NA	NA	chr5:109809120:A:G	rs77896549	0.00752	NA	0.001
Other	103	MAN2A1	rs112724034	chr5:109885325:C:T	5:109221026:C:T	MAN2A1	YES	23535033	Sherva R	Genome-wide association study of the rate of cognitive decline in Alzheimer's disease.	PGC2	T	C	NA	NA	-0.67	0.503	NA	NA	762541	NA	NA	chr5:109718618:C:T	rs80034289	0.305	0.707	NA	NA	NA	NA	NA	chr5:109707528:C:T	rs12656748	0.00024	NA	0.004
Other	103	MAN2A1	rs112724034	chr5:109885325:C:T	5:109221026:C:T	MAN2A1	YES	23535033	Sherva R	Genome-wide association study of the rate of cognitive decline in Alzheimer's disease.	EADB	T	C	0.0374	1.01 (0.97-1.05)	NA	0.678	85934	401577	487511	0	0.756	chr5:109693869:G:GA	rs149278164	0.351	0.636	NA	NA	NA	NA	NA	chr5:109699737:G:A	rs557188210	0.00107	NA	0
Other	104	HBEGF	rs11168036	chr5:140327854:T:G	5:139707439:T:G	HBEGF	YES	28183528	Jun GR	Transethnic genome-wide scan identifies novel Alzheimer's disease loci.	IGAP2	T	G	NA	1.08 (1.05-1.11)	NA	1.43e-07	NA	NA	NA	NA	NA	chr5:140327854:T:G	rs11168036	1.43e-07	1	NA	NA	NA	NA	NA	chr5:140327854:T:G	rs11168036	1.43e-07	1	1
Other	104	HBEGF	rs11168036	chr5:140327854:T:G	5:139707439:T:G	HBEGF	YES	28183528	Jun GR	Transethnic genome-wide scan identifies novel Alzheimer's disease loci.	PGC1	T	G	0.499	1.01 (1-1.01)	3.23	0.00122	NA	NA	428625	NA	NA	chr5:140330922:G:A	rs2878896	0.000893	0.983	NA	NA	NA	NA	NA	chr5:140331694:G:C	rs78327335	7.36e-05	NA	0.122
Other	104	HBEGF	rs11168036	chr5:140327854:T:G	5:139707439:T:G	HBEGF	YES	28183528	Jun GR	Transethnic genome-wide scan identifies novel Alzheimer's disease loci.	IGAP2+UKB	T	G	0.479	1.05 (1.03-1.06)	NA	3.34e-06	NA	NA	NA	88.3	0.00346	chr5:140327854:T:G	rs11168036	3.34e-06	1	NA	NA	NA	NA	NA	chr5:140327854:T:G	rs11168036	3.34e-06	1	1
Other	104	HBEGF	rs11168036	chr5:140327854:T:G	5:139707439:T:G	HBEGF	YES	28183528	Jun GR	Transethnic genome-wide scan identifies novel Alzheimer's disease loci.	GR@ACE	T	G	NA	1.04 (1.02-1.06)	NA	4.88e-06	NA	NA	NA	NA	NA	chr5:140335252:C:T	rs4150233	6e-07	0.969	NA	NA	NA	NA	NA	chr5:140335252:C:T	rs4150233	6e-07	0.969	0.961
Other	104	HBEGF	rs11168036	chr5:140327854:T:G	5:139707439:T:G	HBEGF	YES	28183528	Jun GR	Transethnic genome-wide scan identifies novel Alzheimer's disease loci.	PGC2	T	G	NA	NA	3.51	0.000456	NA	NA	718385	NA	NA	chr5:140331446:A:G	rs11168040	0.000141	0.815	NA	NA	NA	NA	NA	chr5:140331446:A:G	rs11168040	0.000141	0.815	0.799
Other	104	HBEGF	rs11168036	chr5:140327854:T:G	5:139707439:T:G	HBEGF	YES	28183528	Jun GR	Transethnic genome-wide scan identifies novel Alzheimer's disease loci.	EADB	T	G	0.497	1.03 (1.01-1.04)	NA	0.00149	85934	401577	487511	12.5	0.322	chr5:140332965:A:C	rs7268	0.000371	0.827	NA	NA	NA	NA	NA	chr5:140328198:T:C	rs4913081	3.02e-05	0.301	0.27
Other	105	SAP30L	rs148763909	chr5:154457546:C:T	5:153837106:C:T	SAP30L	YES	23535033	Sherva R	Genome-wide association study of the rate of cognitive decline in Alzheimer's disease.	IGAP2	T	C	NA	1 (0.91-1.09)	NA	0.937	NA	NA	NA	NA	NA	chr5:154457546:C:T	rs148763909	0.937	1	NA	NA	NA	NA	NA	chr5:154481618:C:A	rs140576358	0.0171	NA	0
Other	105	SAP30L	rs148763909	chr5:154457546:C:T	5:153837106:C:T	SAP30L	YES	23535033	Sherva R	Genome-wide association study of the rate of cognitive decline in Alzheimer's disease.	PGC1	T	C	0.0249	1 (0.98-1.01)	-0.71	0.476	NA	NA	434365	NA	NA	chr5:154457546:C:T	rs148763909	0.476	1	NA	NA	NA	NA	NA	chr5:154486085:T:A	rs115234199	0.000436	NA	0
Other	105	SAP30L	rs148763909	chr5:154457546:C:T	5:153837106:C:T	SAP30L	YES	23535033	Sherva R	Genome-wide association study of the rate of cognitive decline in Alzheimer's disease.	IGAP2+UKB	T	C	0.0268	0.96 (0.91-1.02)	NA	0.231	NA	NA	NA	0	0.376	chr5:154457546:C:T	rs148763909	0.231	1	NA	NA	NA	NA	NA	chr5:154474066:A:G	rs114495483	0.00487	NA	0
Other	105	SAP30L	rs148763909	chr5:154457546:C:T	5:153837106:C:T	SAP30L	YES	23535033	Sherva R	Genome-wide association study of the rate of cognitive decline in Alzheimer's disease.	GR@ACE	T	C	NA	0.97 (0.91-1.03)	NA	0.257	NA	NA	NA	NA	NA	chr5:154457546:C:T	rs148763909	0.257	1	NA	NA	NA	NA	NA	chr5:154501204:T:C	rs189355276	0.00317	NA	0
Other	105	SAP30L	rs148763909	chr5:154457546:C:T	5:153837106:C:T	SAP30L	YES	23535033	Sherva R	Genome-wide association study of the rate of cognitive decline in Alzheimer's disease.	PGC2	T	C	NA	NA	-1.18	0.236	NA	NA	567129	NA	NA	chr5:154457546:C:T	rs148763909	0.236	1	NA	NA	NA	NA	NA	chr5:154474066:A:G	rs114495483	7.73e-05	NA	0
Other	105	SAP30L	rs148763909	chr5:154457546:C:T	5:153837106:C:T	SAP30L	YES	23535033	Sherva R	Genome-wide association study of the rate of cognitive decline in Alzheimer's disease.	EADB	T	C	0.0284	0.99 (0.94-1.04)	NA	0.71	85934	401577	487511	0	0.565	chr5:154457546:C:T	rs148763909	0.71	1	NA	NA	NA	NA	NA	chr5:154485607:A:G	rs182243	0.000151	NA	0.003
Other	106	WWC1	rs3733980	chr5:168441804:C:T	5:167868809:C:T	WWC1	YES	30201328	Gusareva ES	Male-specific epistasis between WWC1 and TLN2 genes is associated with Alzheimer's disease.	IGAP2	T	C	NA	1 (0.97-1.03)	NA	0.774	NA	NA	NA	NA	NA	chr5:168441774:A:G	rs3733981	0.766	1	NA	NA	NA	NA	NA	chr5:168439055:T:C	rs116223288	0.0623	NA	0.005
Other	106	WWC1	rs3733980	chr5:168441804:C:T	5:167868809:C:T	WWC1	YES	30201328	Gusareva ES	Male-specific epistasis between WWC1 and TLN2 genes is associated with Alzheimer's disease.	PGC1	T	C	0.356	1 (1-1.01)	1.09	0.275	NA	NA	436187	NA	NA	chr5:168441111:A:G	rs11741063	0.197	0.808	NA	NA	NA	NA	NA	chr5:168435009:A:C	rs115307714	0.0256	NA	NA
Other	106	WWC1	rs3733980	chr5:168441804:C:T	5:167868809:C:T	WWC1	YES	30201328	Gusareva ES	Male-specific epistasis between WWC1 and TLN2 genes is associated with Alzheimer's disease.	IGAP2+UKB	T	C	0.343	1 (0.98-1.02)	NA	0.838	NA	NA	NA	0	0.839	chr5:168441774:A:G	rs3733981	0.831	1	NA	NA	NA	NA	NA	chr5:168439820:C:T	rs79708219	0.00362	NA	0.024
Other	106	WWC1	rs3733980	chr5:168441804:C:T	5:167868809:C:T	WWC1	YES	30201328	Gusareva ES	Male-specific epistasis between WWC1 and TLN2 genes is associated with Alzheimer's disease.	GR@ACE	T	C	NA	1.01 (0.99-1.03)	NA	0.315	NA	NA	NA	NA	NA	chr5:168441774:A:G	rs3733981	0.311	1	NA	NA	NA	NA	NA	chr5:168436095:T:G	rs6871216	0.0909	0.467	0.448
Other	106	WWC1	rs3733980	chr5:168441804:C:T	5:167868809:C:T	WWC1	YES	30201328	Gusareva ES	Male-specific epistasis between WWC1 and TLN2 genes is associated with Alzheimer's disease.	PGC2	T	C	NA	NA	0.99	0.322	NA	NA	718439	NA	NA	chr5:168441804:C:T	rs3733980	0.322	1	NA	NA	NA	NA	NA	chr5:168439820:C:T	rs79708219	0.0292	NA	0.024
Other	106	WWC1	rs3733980	chr5:168441804:C:T	5:167868809:C:T	WWC1	YES	30201328	Gusareva ES	Male-specific epistasis between WWC1 and TLN2 genes is associated with Alzheimer's disease.	EADB	T	C	0.349	1.02 (1-1.03)	NA	0.0574	85934	401577	487511	0	0.954	chr5:168441774:A:G	rs3733981	0.0555	1	NA	NA	NA	NA	NA	chr5:168438994:A:G	rs543594575	0.0283	NA	0.005
Other	107	OR2B2	rs1497525	chr6:27915491:C:A	6:27883269:C:A	OR2B2	YES	33654092	Shigemizu D	Ethnic and trans-ethnic genome-wide association studies identify new loci influencing Japanese Alzheimer's disease risk.	IGAP2	A	C	NA	1.12 (1.05-1.2)	NA	0.00111	NA	NA	NA	NA	NA	chr6:27915491:C:A	rs1497525	0.00111	1	NA	NA	NA	NA	NA	chr6:27896050:C:T	rs78467594	0.000347	0.376	0.353
Other	107	OR2B2	rs1497525	chr6:27915491:C:A	6:27883269:C:A	OR2B2	YES	33654092	Shigemizu D	Ethnic and trans-ethnic genome-wide association studies identify new loci influencing Japanese Alzheimer's disease risk.	PGC1	A	C	0.0482	1.01 (1-1.02)	1.96	0.0499	NA	NA	436498	NA	NA	chr6:27913628:C:T	rs9885649	0.0283	0.651	NA	NA	NA	NA	NA	chr6:27891059:T:C	rs200972	0.000552	NA	0.099
Other	107	OR2B2	rs1497525	chr6:27915491:C:A	6:27883269:C:A	OR2B2	YES	33654092	Shigemizu D	Ethnic and trans-ethnic genome-wide association studies identify new loci influencing Japanese Alzheimer's disease risk.	IGAP2+UKB	A	C	0.035	1.07 (1.02-1.13)	NA	0.00455	NA	NA	NA	69.02	0.0724	chr6:27930734:G:A	rs73394715	0.00378	0.853	NA	NA	NA	NA	NA	chr6:27919052:C:T	rs2130357	0.000305	NA	0.129
Other	107	OR2B2	rs1497525	chr6:27915491:C:A	6:27883269:C:A	OR2B2	YES	33654092	Shigemizu D	Ethnic and trans-ethnic genome-wide association studies identify new loci influencing Japanese Alzheimer's disease risk.	GR@ACE	A	C	NA	1.04 (1-1.09)	NA	0.0384	NA	NA	NA	NA	NA	chr6:27945868:A:T	rs76272460	0.0251	0.672	NA	NA	NA	NA	NA	chr6:27919052:C:T	rs2130357	0.00196	NA	0.129
Other	107	OR2B2	rs1497525	chr6:27915491:C:A	6:27883269:C:A	OR2B2	YES	33654092	Shigemizu D	Ethnic and trans-ethnic genome-wide association studies identify new loci influencing Japanese Alzheimer's disease risk.	PGC2	A	C	NA	NA	1.47	0.141	NA	NA	762026	NA	NA	chr6:27930734:G:A	rs73394715	0.067	0.853	NA	NA	NA	NA	NA	chr6:27891059:T:C	rs200972	6.2e-05	NA	0.099
Other	107	OR2B2	rs1497525	chr6:27915491:C:A	6:27883269:C:A	OR2B2	YES	33654092	Shigemizu D	Ethnic and trans-ethnic genome-wide association studies identify new loci influencing Japanese Alzheimer's disease risk.	EADB	NA	NA	NA	NA	NA	NA	NA	NA	NA	NA	NA	chr6:27919664:G:C	rs9468255	0.0561	0.642	NA	NA	NA	NA	NA	chr6:27919052:C:T	rs2130357	1.01e-07	NA	0.129
Other	108	PDE7B	rs11154851	chr6:136046867:C:T	6:136368005:C:T	PDE7B	YES	23535033	Sherva R	Genome-wide association study of the rate of cognitive decline in Alzheimer's disease.	IGAP2	T	C	NA	0.95 (0.88-1.03)	NA	0.2	NA	NA	NA	NA	NA	chr6:136011987:A:T	rs9483902	0.185	0.635	NA	NA	NA	NA	NA	chr6:136025224:G:A	rs146556182	0.00912	NA	0
Other	108	PDE7B	rs11154851	chr6:136046867:C:T	6:136368005:C:T	PDE7B	YES	23535033	Sherva R	Genome-wide association study of the rate of cognitive decline in Alzheimer's disease.	PGC1	T	C	0.0415	0.99 (0.98-1)	-1.55	0.12	NA	NA	431756	NA	NA	chr6:136045837:C:T	rs4475338	0.0921	0.994	NA	NA	NA	NA	NA	chr6:136029993:C:A	rs771599002	0.0282	NA	NA
Other	108	PDE7B	rs11154851	chr6:136046867:C:T	6:136368005:C:T	PDE7B	YES	23535033	Sherva R	Genome-wide association study of the rate of cognitive decline in Alzheimer's disease.	IGAP2+UKB	T	C	0.036	0.95 (0.91-1)	NA	0.0668	NA	NA	NA	0	0.929	chr6:136045837:C:T	rs4475338	0.0632	0.994	NA	NA	NA	NA	NA	chr6:136025224:G:A	rs146556182	0.00768	NA	0
Other	108	PDE7B	rs11154851	chr6:136046867:C:T	6:136368005:C:T	PDE7B	YES	23535033	Sherva R	Genome-wide association study of the rate of cognitive decline in Alzheimer's disease.	GR@ACE	T	C	NA	0.97 (0.92-1.02)	NA	0.171	NA	NA	NA	NA	NA	chr6:136046867:C:T	rs11154851	0.171	1	NA	NA	NA	NA	NA	chr6:136036147:C:T	rs111962344	0.00066	NA	NA
Other	108	PDE7B	rs11154851	chr6:136046867:C:T	6:136368005:C:T	PDE7B	YES	23535033	Sherva R	Genome-wide association study of the rate of cognitive decline in Alzheimer's disease.	PGC2	T	C	NA	NA	-2.31	0.0209	NA	NA	757550	NA	NA	chr6:136045837:C:T	rs4475338	0.0149	0.994	NA	NA	NA	NA	NA	chr6:136046439:G:A	rs11154850	0.0114	NA	0.075
Other	108	PDE7B	rs11154851	chr6:136046867:C:T	6:136368005:C:T	PDE7B	YES	23535033	Sherva R	Genome-wide association study of the rate of cognitive decline in Alzheimer's disease.	EADB	T	C	0.0383	0.96 (0.92-1)	NA	0.0701	85934	401577	487511	0	0.867	chr6:136039709:C:T	rs4074263	0.0547	0.979	NA	NA	NA	NA	NA	chr6:135957280:T:C	rs142846498	0.00203	NA	0
Other	109	BZW2	rs58370486	chr7:16668236:A:G	7:16707861:A:G	BZW2	YES	23535033	Sherva R	Genome-wide association study of the rate of cognitive decline in Alzheimer's disease.	IGAP2	G	A	NA	0.92 (0.85-1.01)	NA	0.0844	NA	NA	NA	NA	NA	chr7:16672268:C:T	rs117082776	0.0691	0.941	NA	NA	NA	NA	NA	chr7:16672268:C:T	rs117082776	0.0691	0.941	0.901
Other	109	BZW2	rs58370486	chr7:16668236:A:G	7:16707861:A:G	BZW2	YES	23535033	Sherva R	Genome-wide association study of the rate of cognitive decline in Alzheimer's disease.	PGC1	G	A	0.0349	1 (0.99-1.01)	-0.02	0.986	NA	NA	435312	NA	NA	chr7:16672268:C:T	rs117082776	0.944	0.941	NA	NA	NA	NA	NA	chr7:16670083:T:G	rs3807480	0.0927	NA	0.048
Other	109	BZW2	rs58370486	chr7:16668236:A:G	7:16707861:A:G	BZW2	YES	23535033	Sherva R	Genome-wide association study of the rate of cognitive decline in Alzheimer's disease.	IGAP2+UKB	G	A	0.0225	0.97 (0.91-1.03)	NA	0.327	NA	NA	NA	52.47	0.147	chr7:16672268:C:T	rs117082776	0.281	0.941	NA	NA	NA	NA	NA	chr7:16671444:C:T	rs62440996	0.241	NA	0.009
Other	109	BZW2	rs58370486	chr7:16668236:A:G	7:16707861:A:G	BZW2	YES	23535033	Sherva R	Genome-wide association study of the rate of cognitive decline in Alzheimer's disease.	GR@ACE	G	A	NA	0.97 (0.92-1.03)	NA	0.369	NA	NA	NA	NA	NA	chr7:16672268:C:T	rs117082776	0.264	0.941	NA	NA	NA	NA	NA	chr7:16670797:G:A	rs706031	0.0681	NA	0
Other	109	BZW2	rs58370486	chr7:16668236:A:G	7:16707861:A:G	BZW2	YES	23535033	Sherva R	Genome-wide association study of the rate of cognitive decline in Alzheimer's disease.	PGC2	G	A	NA	NA	0.06	0.951	NA	NA	760517	NA	NA	chr7:16672268:C:T	rs117082776	0.88	0.941	NA	NA	NA	NA	NA	chr7:16670083:T:G	rs3807480	0.0282	NA	0.048
Other	109	BZW2	rs58370486	chr7:16668236:A:G	7:16707861:A:G	BZW2	YES	23535033	Sherva R	Genome-wide association study of the rate of cognitive decline in Alzheimer's disease.	EADB	G	A	0.0309	1.03 (0.98-1.08)	NA	0.254	85934	401577	487511	7	0.376	chr7:16672268:C:T	rs117082776	0.159	0.941	NA	NA	NA	NA	NA	chr7:16669708:G:T	rs556353695	0.00136	NA	NA
Other	110	COBL	rs112404845	chr7:51510325:A:T	7:51578022:A:T	COBL	NO	27770636	Mez J	Two novel loci, COBL and SLC10A2, for Alzheimer's disease in African Americans.	IGAP2	NA	NA	NA	NA	NA	NA	NA	NA	NA	NA	NA	chr7:51010560:T:C	rs141695149	0.245	1	NA	NA	NA	NA	NA	NA	NA	NA	NA	NA
Other	110	COBL	rs112404845	chr7:51510325:A:T	7:51578022:A:T	COBL	NO	27770636	Mez J	Two novel loci, COBL and SLC10A2, for Alzheimer's disease in African Americans.	PGC1	NA	NA	NA	NA	NA	NA	NA	NA	NA	NA	NA	NA	NA	NA	NA	NA	NA	NA	NA	NA	NA	NA	NA	NA	NA
Other	110	COBL	rs112404845	chr7:51510325:A:T	7:51578022:A:T	COBL	NO	27770636	Mez J	Two novel loci, COBL and SLC10A2, for Alzheimer's disease in African Americans.	IGAP2+UKB	NA	NA	NA	NA	NA	NA	NA	NA	NA	NA	NA	NA	NA	NA	NA	NA	NA	NA	NA	NA	NA	NA	NA	NA	NA
Other	110	COBL	rs112404845	chr7:51510325:A:T	7:51578022:A:T	COBL	NO	27770636	Mez J	Two novel loci, COBL and SLC10A2, for Alzheimer's disease in African Americans.	GR@ACE	NA	NA	NA	NA	NA	NA	NA	NA	NA	NA	NA	chr7:51010560:T:C	rs141695149	0.245	1	NA	NA	NA	NA	NA	NA	NA	NA	NA	NA
Other	110	COBL	rs112404845	chr7:51510325:A:T	7:51578022:A:T	COBL	NO	27770636	Mez J	Two novel loci, COBL and SLC10A2, for Alzheimer's disease in African Americans.	PGC2	NA	NA	NA	NA	NA	NA	NA	NA	NA	NA	NA	chr7:51010560:T:C	rs141695149	0.245	1	NA	NA	NA	NA	NA	NA	NA	NA	NA	NA
Other	110	COBL	rs112404845	chr7:51510325:A:T	7:51578022:A:T	COBL	NO	27770636	Mez J	Two novel loci, COBL and SLC10A2, for Alzheimer's disease in African Americans.	EADB	NA	NA	NA	NA	NA	NA	NA	NA	NA	NA	NA	chr7:51554548:T:C	rs114107420	0.218	0.667	NA	NA	NA	NA	NA	NA	NA	NA	NA	NA
Other	111	FRMD4A	rs7081208	chr10:13949865:G:A	10:13991865:G:A	FRMD4A	YES	22430674	Lambert JC	Genome-wide haplotype association study identifies the FRMD4A gene as a risk locus for Alzheimer's disease.	IGAP2	A	G	NA	1.03 (1-1.07)	NA	0.0542	NA	NA	NA	NA	NA	chr10:13949865:G:A	rs7081208	0.0542	1	NA	NA	NA	NA	NA	chr10:13967477:G:A	rs12246705	0.00692	NA	0
Other	111	FRMD4A	rs7081208	chr10:13949865:G:A	10:13991865:G:A	FRMD4A	YES	22430674	Lambert JC	Genome-wide haplotype association study identifies the FRMD4A gene as a risk locus for Alzheimer's disease.	PGC1	A	G	0.245	1 (0.99-1)	-0.49	0.624	NA	NA	436498	NA	NA	chr10:13949865:G:A	rs7081208	0.624	1	NA	NA	NA	NA	NA	chr10:13970704:C:G	rs750620	0.00307	NA	0
Other	111	FRMD4A	rs7081208	chr10:13949865:G:A	10:13991865:G:A	FRMD4A	YES	22430674	Lambert JC	Genome-wide haplotype association study identifies the FRMD4A gene as a risk locus for Alzheimer's disease.	IGAP2+UKB	A	G	0.268	1 (0.98-1.02)	NA	0.906	NA	NA	NA	85.78	0.008	chr10:13949865:G:A	rs7081208	0.906	1	NA	NA	NA	NA	NA	chr10:13967477:G:A	rs12246705	0.0163	NA	0
Other	111	FRMD4A	rs7081208	chr10:13949865:G:A	10:13991865:G:A	FRMD4A	YES	22430674	Lambert JC	Genome-wide haplotype association study identifies the FRMD4A gene as a risk locus for Alzheimer's disease.	GR@ACE	A	G	NA	1 (0.98-1.02)	NA	0.763	NA	NA	NA	NA	NA	chr10:13949865:G:A	rs7081208	0.763	1	NA	NA	NA	NA	NA	chr10:13959248:C:A	rs12256026	0.0121	NA	0.05
Other	111	FRMD4A	rs7081208	chr10:13949865:G:A	10:13991865:G:A	FRMD4A	YES	22430674	Lambert JC	Genome-wide haplotype association study identifies the FRMD4A gene as a risk locus for Alzheimer's disease.	PGC2	A	G	NA	NA	-0.98	0.326	NA	NA	762917	NA	NA	chr10:13949865:G:A	rs7081208	0.326	1	NA	NA	NA	NA	NA	chr10:13975719:T:G	rs2926389	0.00863	NA	0
Other	111	FRMD4A	rs7081208	chr10:13949865:G:A	10:13991865:G:A	FRMD4A	YES	22430674	Lambert JC	Genome-wide haplotype association study identifies the FRMD4A gene as a risk locus for Alzheimer's disease.	EADB	NA	NA	NA	NA	NA	NA	NA	NA	NA	NA	NA	NA	NA	NA	NA	NA	NA	NA	NA	NA	chr10:13974613:G:A	rs939073860	0.000291	NA	NA
Other	112	MRC1	rs4748424	chr10:17846684:A:G	10:18135613:A:G	MRC1	YES	34122051	Wang H	Similar Genetic Architecture of Alzheimer's Disease and Differential <i>APOE</i> Effect Between Sexes.	IGAP2	NA	NA	NA	NA	NA	NA	NA	NA	NA	NA	NA	NA	NA	NA	NA	NA	NA	NA	NA	NA	NA	NA	NA	NA	NA
Other	112	MRC1	rs4748424	chr10:17846684:A:G	10:18135613:A:G	MRC1	YES	34122051	Wang H	Similar Genetic Architecture of Alzheimer's Disease and Differential <i>APOE</i> Effect Between Sexes.	PGC1	G	A	0.856	0.99 (0.96-1.02)	-0.68	0.498	NA	NA	17477	NA	NA	chr10:17843863:G:A	rs34965408	0.451	0.994	NA	NA	NA	NA	NA	chr10:17846717:C:T	rs547187	0.305	NA	0.02
Other	112	MRC1	rs4748424	chr10:17846684:A:G	10:18135613:A:G	MRC1	YES	34122051	Wang H	Similar Genetic Architecture of Alzheimer's Disease and Differential <i>APOE</i> Effect Between Sexes.	IGAP2+UKB	NA	NA	NA	NA	NA	NA	NA	NA	NA	NA	NA	NA	NA	NA	NA	NA	NA	NA	NA	NA	NA	NA	NA	NA	NA
Other	112	MRC1	rs4748424	chr10:17846684:A:G	10:18135613:A:G	MRC1	YES	34122051	Wang H	Similar Genetic Architecture of Alzheimer's Disease and Differential <i>APOE</i> Effect Between Sexes.	GR@ACE	G	A	NA	0.99 (0.96-1.03)	NA	0.684	NA	NA	NA	NA	NA	chr10:17846684:A:G	rs4748424	0.684	1	NA	NA	NA	NA	NA	chr10:17846717:C:T	rs547187	0.0614	NA	0.02
Other	112	MRC1	rs4748424	chr10:17846684:A:G	10:18135613:A:G	MRC1	YES	34122051	Wang H	Similar Genetic Architecture of Alzheimer's Disease and Differential <i>APOE</i> Effect Between Sexes.	PGC2	G	A	NA	NA	0.37	0.71	NA	NA	89726	NA	NA	chr10:17839925:G:A	rs34276757	0.543	0.981	NA	NA	NA	NA	NA	chr10:17846717:C:T	rs547187	0.0577	NA	0.02
Other	112	MRC1	rs4748424	chr10:17846684:A:G	10:18135613:A:G	MRC1	YES	34122051	Wang H	Similar Genetic Architecture of Alzheimer's Disease and Differential <i>APOE</i> Effect Between Sexes.	EADB	G	A	0.208	1 (0.97-1.02)	NA	0.756	85934	401577	487511	0	0.942	chr10:17847164:T:A	rs117798582	0.0997	0.987	NA	NA	NA	NA	NA	chr10:17847346:C:A	rs933383380	0.0525	NA	NA
Other	113	SPON1	rs11023139	chr11:14202800:G:A	11:14224346:G:A	SPON1	YES	23535033	Sherva R	Genome-wide association study of the rate of cognitive decline in Alzheimer's disease.	IGAP2	A	G	NA	0.96 (0.9-1.02)	NA	0.205	NA	NA	NA	NA	NA	chr11:14249818:T:C	rs7928209	0.0221	0.657	NA	NA	NA	NA	NA	chr11:14230784:CTTCA:C	rs142059175	0.0079	NA	NA
Other	113	SPON1	rs11023139	chr11:14202800:G:A	11:14224346:G:A	SPON1	YES	23535033	Sherva R	Genome-wide association study of the rate of cognitive decline in Alzheimer's disease.	PGC1	A	G	0.0526	0.99 (0.99-1)	-1.08	0.278	NA	NA	434374	NA	NA	chr11:14317157:G:A	rs61883963	0.0948	0.641	NA	NA	NA	NA	NA	chr11:14399672:C:T	rs61147618	0.000778	NA	0.004
Other	113	SPON1	rs11023139	chr11:14202800:G:A	11:14224346:G:A	SPON1	YES	23535033	Sherva R	Genome-wide association study of the rate of cognitive decline in Alzheimer's disease.	IGAP2+UKB	A	G	0.0556	0.97 (0.93-1.01)	NA	0.144	NA	NA	NA	0	0.661	chr11:14249818:T:C	rs7928209	0.0262	0.657	NA	NA	NA	NA	NA	chr11:14232267:T:G	rs1123876	0.00554	NA	0.027
Other	113	SPON1	rs11023139	chr11:14202800:G:A	11:14224346:G:A	SPON1	YES	23535033	Sherva R	Genome-wide association study of the rate of cognitive decline in Alzheimer's disease.	GR@ACE	A	G	NA	0.97 (0.93-1.02)	NA	0.22	NA	NA	NA	NA	NA	chr11:14281210:T:G	rs7941132	0.0101	0.646	NA	NA	NA	NA	NA	chr11:14430446:T:C	rs192849769	0.00354	NA	0.02
Other	113	SPON1	rs11023139	chr11:14202800:G:A	11:14224346:G:A	SPON1	YES	23535033	Sherva R	Genome-wide association study of the rate of cognitive decline in Alzheimer's disease.	PGC2	A	G	NA	NA	-1.17	0.241	NA	NA	760793	NA	NA	chr11:14274783:G:A	rs112758380	0.0323	0.728	NA	NA	NA	NA	NA	chr11:14149183:G:A	rs7113621	0.00514	NA	0
Other	113	SPON1	rs11023139	chr11:14202800:G:A	11:14224346:G:A	SPON1	YES	23535033	Sherva R	Genome-wide association study of the rate of cognitive decline in Alzheimer's disease.	EADB	A	G	0.0514	0.99 (0.95-1.02)	NA	0.425	85934	401577	487511	1.2	0.432	chr11:14249818:T:C	rs7928209	0.0901	0.657	NA	NA	NA	NA	NA	chr11:14467379:A:C	rs147959738	0.000308	NA	NA
Other	114	GAB2	rs2373115	chr11:78380104:C:A	11:78091150:C:A	GAB2	YES	17553421	Reiman EM	GAB2 alleles modify Alzheimer's risk in APOE epsilon4 carriers.	IGAP2	A	C	NA	0.97 (0.94-1.01)	NA	0.157	NA	NA	NA	NA	NA	chr11:78197968:G:A	rs2510044	0.0112	0.689	NA	NA	NA	NA	NA	chr11:78209884:A:G	rs2511188	0.00478	0.578	0.561
Other	114	GAB2	rs2373115	chr11:78380104:C:A	11:78091150:C:A	GAB2	YES	17553421	Reiman EM	GAB2 alleles modify Alzheimer's risk in APOE epsilon4 carriers.	PGC1	A	C	0.185	0.99 (0.99-1)	-2.32	0.0201	NA	NA	436498	NA	NA	chr11:78499030:C:T	rs34500415	0.00632	0.638	NA	NA	NA	NA	NA	chr11:78204133:G:T	rs10899447	0.000442	0.52	0.558
Other	114	GAB2	rs2373115	chr11:78380104:C:A	11:78091150:C:A	GAB2	YES	17553421	Reiman EM	GAB2 alleles modify Alzheimer's risk in APOE epsilon4 carriers.	IGAP2+UKB	A	C	0.16	0.98 (0.95-1)	NA	0.0674	NA	NA	NA	0	0.799	chr11:78485365:G:C	rs1813008	0.0264	0.638	NA	NA	NA	NA	NA	chr11:78358471:T:C	rs57695700	0.00377	NA	0.006
Other	114	GAB2	rs2373115	chr11:78380104:C:A	11:78091150:C:A	GAB2	YES	17553421	Reiman EM	GAB2 alleles modify Alzheimer's risk in APOE epsilon4 carriers.	GR@ACE	A	C	NA	0.98 (0.95-1)	NA	0.0785	NA	NA	NA	NA	NA	chr11:78234238:G:A	rs2510041	0.0263	0.841	NA	NA	NA	NA	NA	chr11:78214572:T:C	rs553920501	0.000702	NA	0.001
Other	114	GAB2	rs2373115	chr11:78380104:C:A	11:78091150:C:A	GAB2	YES	17553421	Reiman EM	GAB2 alleles modify Alzheimer's risk in APOE epsilon4 carriers.	PGC2	A	C	NA	NA	-0.99	0.325	NA	NA	762917	NA	NA	chr11:78508618:C:A	rs11237527	0.0256	0.606	NA	NA	NA	NA	NA	chr11:78457783:T:C	rs118122555	0.00838	NA	0.003
Other	114	GAB2	rs2373115	chr11:78380104:C:A	11:78091150:C:A	GAB2	YES	17553421	Reiman EM	GAB2 alleles modify Alzheimer's risk in APOE epsilon4 carriers.	EADB	A	C	0.167	0.97 (0.95-0.99)	NA	0.00255	85934	401577	487511	0	0.888	chr11:78364679:T:C	rs7105835	0.000518	0.939	NA	NA	NA	NA	NA	chr11:78364679:T:C	rs7105835	0.000518	0.939	0.908
Other	115	CRADD	rs61144803	chr12:93841389:A:G	12:94235165:A:G	CRADD	YES	23535033	Sherva R	Genome-wide association study of the rate of cognitive decline in Alzheimer's disease.	IGAP2	G	A	NA	1.03 (0.96-1.12)	NA	0.403	NA	NA	NA	NA	NA	chr12:93841389:A:G	rs61144803	0.403	1	NA	NA	NA	NA	NA	chr12:93841724:CA:C	rs144147702	0.00797	NA	NA
Other	115	CRADD	rs61144803	chr12:93841389:A:G	12:94235165:A:G	CRADD	YES	23535033	Sherva R	Genome-wide association study of the rate of cognitive decline in Alzheimer's disease.	PGC1	G	A	0.0406	1.01 (1-1.02)	1.11	0.269	NA	NA	434730	NA	NA	chr12:93847605:ACAACAG:A	rs150759394	0.01	0.794	NA	NA	NA	NA	NA	chr12:93861657:T:G	rs117272161	0.000544	NA	0.001
Other	115	CRADD	rs61144803	chr12:93841389:A:G	12:94235165:A:G	CRADD	YES	23535033	Sherva R	Genome-wide association study of the rate of cognitive decline in Alzheimer's disease.	IGAP2+UKB	G	A	0.0391	1.03 (0.98-1.08)	NA	0.264	NA	NA	NA	0	0.868	chr12:93839474:G:A	rs11107212	0.226	0.605	NA	NA	NA	NA	NA	chr12:93839896:G:T	rs7969006	0.00822	NA	0.024
Other	115	CRADD	rs61144803	chr12:93841389:A:G	12:94235165:A:G	CRADD	YES	23535033	Sherva R	Genome-wide association study of the rate of cognitive decline in Alzheimer's disease.	GR@ACE	G	A	NA	1.02 (0.97-1.07)	NA	0.425	NA	NA	NA	NA	NA	chr12:93839474:G:A	rs11107212	0.414	0.605	NA	NA	NA	NA	NA	chr12:93839625:A:G	rs76889704	0.0238	NA	NA
Other	115	CRADD	rs61144803	chr12:93841389:A:G	12:94235165:A:G	CRADD	YES	23535033	Sherva R	Genome-wide association study of the rate of cognitive decline in Alzheimer's disease.	PGC2	G	A	NA	NA	-0.02	0.983	NA	NA	760847	NA	NA	chr12:93839474:G:A	rs11107212	0.86	0.605	NA	NA	NA	NA	NA	chr12:93861657:T:G	rs117272161	0.00256	NA	0.001
Other	115	CRADD	rs61144803	chr12:93841389:A:G	12:94235165:A:G	CRADD	YES	23535033	Sherva R	Genome-wide association study of the rate of cognitive decline in Alzheimer's disease.	EADB	G	A	0.0402	1.01 (0.97-1.06)	NA	0.515	85934	401577	487511	0	0.738	chr12:93841389:A:G	rs61144803	0.515	1	NA	NA	NA	NA	NA	chr12:93855407:C:T	rs577363316	0.00338	NA	0
Other	116	SLC10A2	rs16961023	chr13:103011595:C:G	13:103663945:C:G	SLC10A2	YES	27770636	Mez J	Two novel loci, COBL and SLC10A2, for Alzheimer's disease in African Americans.	IGAP2	NA	NA	NA	NA	NA	NA	NA	NA	NA	NA	NA	NA	NA	NA	NA	NA	NA	NA	NA	NA	chr13:102993556:T:C	rs145993339	0.0302	NA	0
Other	116	SLC10A2	rs16961023	chr13:103011595:C:G	13:103663945:C:G	SLC10A2	YES	27770636	Mez J	Two novel loci, COBL and SLC10A2, for Alzheimer's disease in African Americans.	PGC1	NA	NA	NA	NA	NA	NA	NA	NA	NA	NA	NA	chr13:102992592:G:A	rs185535799	0.749	0.785	NA	NA	NA	NA	NA	chr13:102987919:T:C	rs542970888	0.00612	NA	NA
Other	116	SLC10A2	rs16961023	chr13:103011595:C:G	13:103663945:C:G	SLC10A2	YES	27770636	Mez J	Two novel loci, COBL and SLC10A2, for Alzheimer's disease in African Americans.	IGAP2+UKB	NA	NA	NA	NA	NA	NA	NA	NA	NA	NA	NA	NA	NA	NA	NA	NA	NA	NA	NA	NA	chr13:102966239:A:G	rs117212490	0.0463	NA	0
Other	116	SLC10A2	rs16961023	chr13:103011595:C:G	13:103663945:C:G	SLC10A2	YES	27770636	Mez J	Two novel loci, COBL and SLC10A2, for Alzheimer's disease in African Americans.	GR@ACE	G	C	NA	0.74 (0.23-2.38)	NA	0.613	NA	NA	NA	NA	NA	chr13:103011595:C:G	rs16961023	0.613	1	NA	NA	NA	NA	NA	chr13:102979761:C:T	rs117052029	0.00594	NA	0
Other	116	SLC10A2	rs16961023	chr13:103011595:C:G	13:103663945:C:G	SLC10A2	YES	27770636	Mez J	Two novel loci, COBL and SLC10A2, for Alzheimer's disease in African Americans.	PGC2	NA	NA	NA	NA	NA	NA	NA	NA	NA	NA	NA	NA	NA	NA	NA	NA	NA	NA	NA	NA	chr13:102958542:C:T	rs541622981	0.00428	NA	0
Other	116	SLC10A2	rs16961023	chr13:103011595:C:G	13:103663945:C:G	SLC10A2	YES	27770636	Mez J	Two novel loci, COBL and SLC10A2, for Alzheimer's disease in African Americans.	EADB	G	C	0.0017	1.28 (0.96-1.7)	NA	0.0882	77766	372990	450756	0	0.781	chr13:102957542:T:C	rs76453495	0.0576	0.802	NA	NA	NA	NA	NA	chr13:102964732:G:C	rs55772553	0.00483	NA	0
Other	117	MYO16	rs17393344	chr13:108821598:G:A	13:109473946:G:A	MYO16	YES	23535033	Sherva R	Genome-wide association study of the rate of cognitive decline in Alzheimer's disease.	IGAP2	A	G	NA	1.02 (0.94-1.09)	NA	0.684	NA	NA	NA	NA	NA	chr13:108831633:T:C	rs2567244	0.579	0.937	NA	NA	NA	NA	NA	chr13:108837284:T:C	rs142924904	0.0751	NA	0.003
Other	117	MYO16	rs17393344	chr13:108821598:G:A	13:109473946:G:A	MYO16	YES	23535033	Sherva R	Genome-wide association study of the rate of cognitive decline in Alzheimer's disease.	PGC1	A	G	0.0352	1.01 (1-1.02)	1.74	0.0817	NA	NA	435798	NA	NA	chr13:108844131:C:T	rs415123	0.0153	0.744	NA	NA	NA	NA	NA	chr13:108830533:T:A	rs77343231	0.0132	NA	0.001
Other	117	MYO16	rs17393344	chr13:108821598:G:A	13:109473946:G:A	MYO16	YES	23535033	Sherva R	Genome-wide association study of the rate of cognitive decline in Alzheimer's disease.	IGAP2+UKB	A	G	0.0439	1.03 (0.99-1.08)	NA	0.155	NA	NA	NA	0	0.525	chr13:108821598:G:A	rs17393344	0.155	1	NA	NA	NA	NA	NA	chr13:108831181:T:C	rs80258002	0.0771	NA	0.005
Other	117	MYO16	rs17393344	chr13:108821598:G:A	13:109473946:G:A	MYO16	YES	23535033	Sherva R	Genome-wide association study of the rate of cognitive decline in Alzheimer's disease.	GR@ACE	A	G	NA	1.05 (1-1.1)	NA	0.0491	NA	NA	NA	NA	NA	chr13:108821598:G:A	rs17393344	0.0491	1	NA	NA	NA	NA	NA	chr13:108837377:T:C	rs79407858	0.0289	NA	0.001
Other	117	MYO16	rs17393344	chr13:108821598:G:A	13:109473946:G:A	MYO16	YES	23535033	Sherva R	Genome-wide association study of the rate of cognitive decline in Alzheimer's disease.	PGC2	A	G	NA	NA	1.62	0.105	NA	NA	761003	NA	NA	chr13:108844131:C:T	rs415123	0.0487	0.744	NA	NA	NA	NA	NA	chr13:108844131:C:T	rs415123	0.0487	0.744	0.762
Other	117	MYO16	rs17393344	chr13:108821598:G:A	13:109473946:G:A	MYO16	YES	23535033	Sherva R	Genome-wide association study of the rate of cognitive decline in Alzheimer's disease.	EADB	A	G	0.04	1.01 (0.97-1.06)	NA	0.474	85934	401577	487511	0	0.809	chr13:108821598:G:A	rs17393344	0.474	1	NA	NA	NA	NA	NA	chr13:108833957:CAA:C	rs571880710	0.0127	NA	NA
Other	118	CLMN	rs115102486	chr14:95298227:A:G	14:95764564:A:G	CLMN	YES	23535033	Sherva R	Genome-wide association study of the rate of cognitive decline in Alzheimer's disease.	IGAP2	G	A	NA	1.06 (0.95-1.18)	NA	0.287	NA	NA	NA	NA	NA	chr14:95305843:T:A	rs148118379	0.282	0.783	NA	NA	NA	NA	NA	chr14:95285775:C:T	rs7161580	0.0227	NA	0.02
Other	118	CLMN	rs115102486	chr14:95298227:A:G	14:95764564:A:G	CLMN	YES	23535033	Sherva R	Genome-wide association study of the rate of cognitive decline in Alzheimer's disease.	PGC1	G	A	0.0257	0.99 (0.98-1.01)	-0.85	0.393	NA	NA	435399	NA	NA	chr14:95298227:A:G	rs115102486	0.393	1	NA	NA	NA	NA	NA	NA	rs34109382	0.0088	NA	NA
Other	118	CLMN	rs115102486	chr14:95298227:A:G	14:95764564:A:G	CLMN	YES	23535033	Sherva R	Genome-wide association study of the rate of cognitive decline in Alzheimer's disease.	IGAP2+UKB	G	A	0.0214	1.04 (0.97-1.11)	NA	0.279	NA	NA	NA	0	0.623	chr14:95305843:T:A	rs148118379	0.249	0.783	NA	NA	NA	NA	NA	chr14:95290483:C:T	rs181992107	0.0117	NA	0
Other	118	CLMN	rs115102486	chr14:95298227:A:G	14:95764564:A:G	CLMN	YES	23535033	Sherva R	Genome-wide association study of the rate of cognitive decline in Alzheimer's disease.	GR@ACE	G	A	NA	1.04 (0.97-1.11)	NA	0.229	NA	NA	NA	NA	NA	chr14:95305843:T:A	rs148118379	0.172	0.783	NA	NA	NA	NA	NA	chr14:95301757:C:T	rs141729958	0.00376	NA	0
Other	118	CLMN	rs115102486	chr14:95298227:A:G	14:95764564:A:G	CLMN	YES	23535033	Sherva R	Genome-wide association study of the rate of cognitive decline in Alzheimer's disease.	PGC2	G	A	NA	NA	-0.54	0.588	NA	NA	760604	NA	NA	chr14:95298227:A:G	rs115102486	0.588	1	NA	NA	NA	NA	NA	chr14:95285775:C:T	rs7161580	0.00966	NA	0.02
Other	118	CLMN	rs115102486	chr14:95298227:A:G	14:95764564:A:G	CLMN	YES	23535033	Sherva R	Genome-wide association study of the rate of cognitive decline in Alzheimer's disease.	EADB	G	A	0.0229	1.03 (0.97-1.08)	NA	0.328	85665	400902	486567	0	0.683	chr14:95305843:T:A	rs148118379	0.113	0.783	NA	NA	NA	NA	NA	chr14:95291997:T:G	rs141259797	0.00249	NA	NA
Other	119	TLN2	rs7175766	chr15:62756146:T:G	15:63048345:T:G	TLN2	YES	30201328	Gusareva ES	Male-specific epistasis between WWC1 and TLN2 genes is associated with Alzheimer's disease.	IGAP2	T	G	NA	1 (0.97-1.03)	NA	0.912	NA	NA	NA	NA	NA	chr15:62755579:C:T	rs8033767	0.26	0.648	NA	NA	NA	NA	NA	chr15:62756002:G:A	rs11637837	0.0104	NA	0.107
Other	119	TLN2	rs7175766	chr15:62756146:T:G	15:63048345:T:G	TLN2	YES	30201328	Gusareva ES	Male-specific epistasis between WWC1 and TLN2 genes is associated with Alzheimer's disease.	PGC1	T	G	0.32	1 (1-1.01)	1.02	0.31	NA	NA	429262	NA	NA	chr15:62756501:A:G	rs7179385	0.212	0.983	NA	NA	NA	NA	NA	NA	rs149396311	0.00796	NA	0.032
Other	119	TLN2	rs7175766	chr15:62756146:T:G	15:63048345:T:G	TLN2	YES	30201328	Gusareva ES	Male-specific epistasis between WWC1 and TLN2 genes is associated with Alzheimer's disease.	IGAP2+UKB	T	G	0.31	1 (0.98-1.02)	NA	0.895	NA	NA	NA	0	0.975	chr15:62724101:G:C	rs28484816	0.316	0.6	NA	NA	NA	NA	NA	chr15:62752247:T:A	rs11638510	0.00129	NA	0.034
Other	119	TLN2	rs7175766	chr15:62756146:T:G	15:63048345:T:G	TLN2	YES	30201328	Gusareva ES	Male-specific epistasis between WWC1 and TLN2 genes is associated with Alzheimer's disease.	GR@ACE	T	G	NA	1 (0.98-1.02)	NA	0.852	NA	NA	NA	NA	NA	chr15:62755579:C:T	rs8033767	0.313	0.648	NA	NA	NA	NA	NA	chr15:62733964:G:A	rs532246174	0.0013	NA	0
Other	119	TLN2	rs7175766	chr15:62756146:T:G	15:63048345:T:G	TLN2	YES	30201328	Gusareva ES	Male-specific epistasis between WWC1 and TLN2 genes is associated with Alzheimer's disease.	PGC2	T	G	NA	NA	0	0.998	NA	NA	755681	NA	NA	chr15:62735079:T:C	rs1878786	0.205	0.62	NA	NA	NA	NA	NA	chr15:62743726:G:C	rs62004627	0.0189	NA	0.063
Other	119	TLN2	rs7175766	chr15:62756146:T:G	15:63048345:T:G	TLN2	YES	30201328	Gusareva ES	Male-specific epistasis between WWC1 and TLN2 genes is associated with Alzheimer's disease.	EADB	T	G	0.322	1.01 (0.99-1.02)	NA	0.497	85934	401577	487511	0	0.489	chr15:62735079:T:C	rs1878786	0.26	0.62	NA	NA	NA	NA	NA	chr15:62739893:G:A	rs577897913	0.00238	NA	NA
Other	120	ARRDC4	rs570487962	chr15:97449455:A:C	15:97992685:A:C	ARRDC4	NO	33074286	Kunkle BW	Novel Alzheimer Disease Risk Loci and Pathways in African American Individuals Using the African Genome Resources Panel: A Meta-analysis.	IGAP2	NA	NA	NA	NA	NA	NA	NA	NA	NA	NA	NA	NA	NA	NA	NA	NA	NA	NA	NA	NA	NA	NA	NA	NA	NA
Other	120	ARRDC4	rs570487962	chr15:97449455:A:C	15:97992685:A:C	ARRDC4	NO	33074286	Kunkle BW	Novel Alzheimer Disease Risk Loci and Pathways in African American Individuals Using the African Genome Resources Panel: A Meta-analysis.	PGC1	NA	NA	NA	NA	NA	NA	NA	NA	NA	NA	NA	NA	NA	NA	NA	NA	NA	NA	NA	NA	NA	NA	NA	NA	NA
Other	120	ARRDC4	rs570487962	chr15:97449455:A:C	15:97992685:A:C	ARRDC4	NO	33074286	Kunkle BW	Novel Alzheimer Disease Risk Loci and Pathways in African American Individuals Using the African Genome Resources Panel: A Meta-analysis.	IGAP2+UKB	NA	NA	NA	NA	NA	NA	NA	NA	NA	NA	NA	NA	NA	NA	NA	NA	NA	NA	NA	NA	NA	NA	NA	NA	NA
Other	120	ARRDC4	rs570487962	chr15:97449455:A:C	15:97992685:A:C	ARRDC4	NO	33074286	Kunkle BW	Novel Alzheimer Disease Risk Loci and Pathways in African American Individuals Using the African Genome Resources Panel: A Meta-analysis.	GR@ACE	NA	NA	NA	NA	NA	NA	NA	NA	NA	NA	NA	NA	NA	NA	NA	NA	NA	NA	NA	NA	NA	NA	NA	NA	NA
Other	120	ARRDC4	rs570487962	chr15:97449455:A:C	15:97992685:A:C	ARRDC4	NO	33074286	Kunkle BW	Novel Alzheimer Disease Risk Loci and Pathways in African American Individuals Using the African Genome Resources Panel: A Meta-analysis.	PGC2	NA	NA	NA	NA	NA	NA	NA	NA	NA	NA	NA	NA	NA	NA	NA	NA	NA	NA	NA	NA	NA	NA	NA	NA	NA
Other	120	ARRDC4	rs570487962	chr15:97449455:A:C	15:97992685:A:C	ARRDC4	NO	33074286	Kunkle BW	Novel Alzheimer Disease Risk Loci and Pathways in African American Individuals Using the African Genome Resources Panel: A Meta-analysis.	EADB	NA	NA	NA	NA	NA	NA	NA	NA	NA	NA	NA	NA	NA	NA	NA	NA	NA	NA	NA	NA	NA	NA	NA	NA	NA
Other	121	TNRC6A	rs8045064	chr16:24664268:T:C	16:24675589:T:C	TNRC6A	YES	23535033	Sherva R	Genome-wide association study of the rate of cognitive decline in Alzheimer's disease.	IGAP2	C	T	NA	0.99 (0.93-1.06)	NA	0.848	NA	NA	NA	NA	NA	chr16:24664268:T:C	rs8045064	0.848	1	NA	NA	NA	NA	NA	chr16:24662311:C:T	rs149781330	0.0633	NA	0
Other	121	TNRC6A	rs8045064	chr16:24664268:T:C	16:24675589:T:C	TNRC6A	YES	23535033	Sherva R	Genome-wide association study of the rate of cognitive decline in Alzheimer's disease.	PGC1	C	T	0.0504	0.99 (0.98-1)	-1.5	0.133	NA	NA	433178	NA	NA	chr16:24664268:T:C	rs8045064	0.133	1	NA	NA	NA	NA	NA	chr16:24662361:G:C	rs8053115	0.0651	0.508	0.442
Other	121	TNRC6A	rs8045064	chr16:24664268:T:C	16:24675589:T:C	TNRC6A	YES	23535033	Sherva R	Genome-wide association study of the rate of cognitive decline in Alzheimer's disease.	IGAP2+UKB	C	T	0.058	0.97 (0.93-1.01)	NA	0.152	NA	NA	NA	0	0.349	chr16:24659060:C:G	rs11641838	0.12	0.773	NA	NA	NA	NA	NA	chr16:24662361:G:C	rs8053115	0.0444	0.508	0.442
Other	121	TNRC6A	rs8045064	chr16:24664268:T:C	16:24675589:T:C	TNRC6A	YES	23535033	Sherva R	Genome-wide association study of the rate of cognitive decline in Alzheimer's disease.	GR@ACE	C	T	NA	0.97 (0.93-1.01)	NA	0.188	NA	NA	NA	NA	NA	chr16:24659060:C:G	rs11641838	0.0779	0.773	NA	NA	NA	NA	NA	chr16:24662361:G:C	rs8053115	0.0486	0.508	0.442
Other	121	TNRC6A	rs8045064	chr16:24664268:T:C	16:24675589:T:C	TNRC6A	YES	23535033	Sherva R	Genome-wide association study of the rate of cognitive decline in Alzheimer's disease.	PGC2	C	T	NA	NA	-1.73	0.0833	NA	NA	722420	NA	NA	chr16:24659060:C:G	rs11641838	0.0789	0.773	NA	NA	NA	NA	NA	chr16:24662496:A:C	rs57203398	0.0161	NA	0
Other	121	TNRC6A	rs8045064	chr16:24664268:T:C	16:24675589:T:C	TNRC6A	YES	23535033	Sherva R	Genome-wide association study of the rate of cognitive decline in Alzheimer's disease.	EADB	C	T	0.053	0.98 (0.94-1.01)	NA	0.246	85934	401577	487511	0	0.45	chr16:24659060:C:G	rs11641838	0.234	0.773	NA	NA	NA	NA	NA	chr16:24662361:G:C	rs8053115	0.0502	0.508	0.442
Other	122	ARL17B	rs2732703	chr17:46275856:T:G	17:44353222:T:G	ARL17B	NO	25778476	Jun G	A novel Alzheimer disease locus located near the gene encoding tau protein.	IGAP2	G	T	NA	0.94 (0.89-0.99)	NA	0.0129	NA	NA	NA	NA	NA	NA	NA	NA	NA	NA	NA	NA	NA	NA	NA	NA	NA	NA	NA
Other	122	ARL17B	rs2732703	chr17:46275856:T:G	17:44353222:T:G	ARL17B	NO	25778476	Jun G	A novel Alzheimer disease locus located near the gene encoding tau protein.	PGC1	G	T	0.182	0.97 (0.95-0.98)	-4.09	4.29e-05	NA	NA	54162	NA	NA	NA	NA	NA	NA	NA	NA	NA	NA	NA	NA	NA	NA	NA	NA
Other	122	ARL17B	rs2732703	chr17:46275856:T:G	17:44353222:T:G	ARL17B	NO	25778476	Jun G	A novel Alzheimer disease locus located near the gene encoding tau protein.	IGAP2+UKB	G	T	0.201	0.97 (0.94-1)	NA	0.0377	NA	NA	NA	62.76	0.101	NA	NA	NA	NA	NA	NA	NA	NA	NA	NA	NA	NA	NA	NA
Other	122	ARL17B	rs2732703	chr17:46275856:T:G	17:44353222:T:G	ARL17B	NO	25778476	Jun G	A novel Alzheimer disease locus located near the gene encoding tau protein.	GR@ACE	G	T	NA	0.95 (0.92-0.97)	NA	0.000107	NA	NA	NA	NA	NA	NA	NA	NA	NA	NA	NA	NA	NA	NA	NA	NA	NA	NA	NA
Other	122	ARL17B	rs2732703	chr17:46275856:T:G	17:44353222:T:G	ARL17B	NO	25778476	Jun G	A novel Alzheimer disease locus located near the gene encoding tau protein.	PGC2	G	T	NA	NA	-3.33	0.000857	NA	NA	89882	NA	NA	NA	NA	NA	NA	NA	NA	NA	NA	NA	NA	NA	NA	NA	NA
Other	122	ARL17B	rs2732703	chr17:46275856:T:G	17:44353222:T:G	ARL17B	NO	25778476	Jun G	A novel Alzheimer disease locus located near the gene encoding tau protein.	EADB	NA	NA	NA	NA	NA	NA	NA	NA	NA	NA	NA	NA	NA	NA	NA	NA	NA	NA	NA	NA	NA	NA	NA	NA	NA
Other	123	CACNA1G	rs117964204	chr17:50614721:C:T	17:48692082:C:T	CACNA1G	YES	23535033	Sherva R	Genome-wide association study of the rate of cognitive decline in Alzheimer's disease.	IGAP2	T	C	NA	0.99 (0.91-1.07)	NA	0.75	NA	NA	NA	NA	NA	chr17:50667674:A:C	rs11568601	0.592	0.621	NA	NA	NA	NA	NA	chr17:50622165:T:C	rs56404888	0.0187	NA	NA
Other	123	CACNA1G	rs117964204	chr17:50614721:C:T	17:48692082:C:T	CACNA1G	YES	23535033	Sherva R	Genome-wide association study of the rate of cognitive decline in Alzheimer's disease.	PGC1	T	C	0.0253	1 (0.98-1.01)	-0.6	0.547	NA	NA	436498	NA	NA	chr17:50628796:C:G	rs10491146	0.345	0.885	NA	NA	NA	NA	NA	chr17:50608431:G:A	rs9890089	0.00487	NA	0.144
Other	123	CACNA1G	rs117964204	chr17:50614721:C:T	17:48692082:C:T	CACNA1G	YES	23535033	Sherva R	Genome-wide association study of the rate of cognitive decline in Alzheimer's disease.	IGAP2+UKB	T	C	0.026	0.98 (0.93-1.04)	NA	0.567	NA	NA	NA	0	0.924	chr17:50614721:C:T	rs117964204	0.567	1	NA	NA	NA	NA	NA	chr17:50623605:A:G	rs57124579	0.024	NA	0
Other	123	CACNA1G	rs117964204	chr17:50614721:C:T	17:48692082:C:T	CACNA1G	YES	23535033	Sherva R	Genome-wide association study of the rate of cognitive decline in Alzheimer's disease.	GR@ACE	T	C	NA	0.99 (0.94-1.05)	NA	0.862	NA	NA	NA	NA	NA	chr17:50589076:A:G	rs139421237	0.741	0.812	NA	NA	NA	NA	NA	chr17:50608122:G:A	rs190452292	0.00369	NA	0
Other	123	CACNA1G	rs117964204	chr17:50614721:C:T	17:48692082:C:T	CACNA1G	YES	23535033	Sherva R	Genome-wide association study of the rate of cognitive decline in Alzheimer's disease.	PGC2	T	C	NA	NA	0.22	0.824	NA	NA	762615	NA	NA	chr17:50589076:A:G	rs139421237	0.381	0.812	NA	NA	NA	NA	NA	chr17:50608122:G:A	rs190452292	0.000618	NA	0
Other	123	CACNA1G	rs117964204	chr17:50614721:C:T	17:48692082:C:T	CACNA1G	YES	23535033	Sherva R	Genome-wide association study of the rate of cognitive decline in Alzheimer's disease.	EADB	T	C	0.0278	0.98 (0.93-1.03)	NA	0.456	85934	401577	487511	35.2	0.108	chr17:50628796:C:G	rs10491146	0.378	0.885	NA	NA	NA	NA	NA	chr17:50623605:A:G	rs57124579	3.23e-05	NA	0
Other	124	BCAS3	rs72832584	chr17:61215075:A:C	17:59292436:A:C	BCAS3	YES	23535033	Sherva R	Genome-wide association study of the rate of cognitive decline in Alzheimer's disease.	IGAP2	C	A	NA	1.01 (0.95-1.08)	NA	0.737	NA	NA	NA	NA	NA	chr17:61215075:A:C	rs72832584	0.737	1	NA	NA	NA	NA	NA	chr17:61215075:A:C	rs72832584	0.737	1	1
Other	124	BCAS3	rs72832584	chr17:61215075:A:C	17:59292436:A:C	BCAS3	YES	23535033	Sherva R	Genome-wide association study of the rate of cognitive decline in Alzheimer's disease.	PGC1	C	A	0.0528	1 (0.99-1)	-0.97	0.334	NA	NA	433558	NA	NA	chr17:61215075:A:C	rs72832584	0.334	1	NA	NA	NA	NA	NA	chr17:61215075:A:C	rs72832584	0.334	1	1
Other	124	BCAS3	rs72832584	chr17:61215075:A:C	17:59292436:A:C	BCAS3	YES	23535033	Sherva R	Genome-wide association study of the rate of cognitive decline in Alzheimer's disease.	IGAP2+UKB	C	A	0.0652	1 (0.96-1.04)	NA	0.891	NA	NA	NA	0	0.6	chr17:61215075:A:C	rs72832584	0.891	1	NA	NA	NA	NA	NA	chr17:61215075:A:C	rs72832584	0.891	1	1
Other	124	BCAS3	rs72832584	chr17:61215075:A:C	17:59292436:A:C	BCAS3	YES	23535033	Sherva R	Genome-wide association study of the rate of cognitive decline in Alzheimer's disease.	GR@ACE	C	A	NA	1 (0.96-1.04)	NA	0.903	NA	NA	NA	NA	NA	chr17:61215075:A:C	rs72832584	0.903	1	NA	NA	NA	NA	NA	chr17:61215075:A:C	rs72832584	0.903	1	1
Other	124	BCAS3	rs72832584	chr17:61215075:A:C	17:59292436:A:C	BCAS3	YES	23535033	Sherva R	Genome-wide association study of the rate of cognitive decline in Alzheimer's disease.	PGC2	C	A	NA	NA	-0.89	0.376	NA	NA	748127	NA	NA	chr17:61215075:A:C	rs72832584	0.376	1	NA	NA	NA	NA	NA	chr17:61215075:A:C	rs72832584	0.376	1	1
Other	124	BCAS3	rs72832584	chr17:61215075:A:C	17:59292436:A:C	BCAS3	YES	23535033	Sherva R	Genome-wide association study of the rate of cognitive decline in Alzheimer's disease.	EADB	C	A	0.0592	1 (0.97-1.04)	NA	0.915	85665	400902	486567	0	0.969	chr17:61215075:A:C	rs72832584	0.915	1	NA	NA	NA	NA	NA	chr17:61215075:A:C	rs72832584	0.915	1	1
Other	125	NFIC	rs9749589	chr19:3405594:T:A	19:3405592:T:A	NFIC	YES	28183528	Jun GR	Transethnic genome-wide scan identifies novel Alzheimer's disease loci.	IGAP2	A	T	NA	0.99 (0.95-1.04)	NA	0.82	NA	NA	NA	NA	NA	chr19:3416301:G:A	rs7247005	0.0752	0.609	NA	NA	NA	NA	NA	chr19:3407214:C:T	rs185087456	0.0316	NA	NA
Other	125	NFIC	rs9749589	chr19:3405594:T:A	19:3405592:T:A	NFIC	YES	28183528	Jun GR	Transethnic genome-wide scan identifies novel Alzheimer's disease loci.	PGC1	A	T	0.157	0.99 (0.99-1)	-2.31	0.0211	NA	NA	430009	NA	NA	chr19:3416301:G:A	rs7247005	0.0129	0.609	NA	NA	NA	NA	NA	chr19:3410104:G:A	rs10414517	0.00208	0.222	0.24
Other	125	NFIC	rs9749589	chr19:3405594:T:A	19:3405592:T:A	NFIC	YES	28183528	Jun GR	Transethnic genome-wide scan identifies novel Alzheimer's disease loci.	IGAP2+UKB	A	T	0.142	0.98 (0.95-1)	NA	0.0912	NA	NA	NA	14.16	0.28	chr19:3405594:T:A	rs9749589	0.0912	1	NA	NA	NA	NA	NA	chr19:3407214:C:T	rs185087456	0.0187	NA	NA
Other	125	NFIC	rs9749589	chr19:3405594:T:A	19:3405592:T:A	NFIC	YES	28183528	Jun GR	Transethnic genome-wide scan identifies novel Alzheimer's disease loci.	GR@ACE	A	T	NA	0.98 (0.95-1)	NA	0.0677	NA	NA	NA	NA	NA	chr19:3405594:T:A	rs9749589	0.0677	1	NA	NA	NA	NA	NA	chr19:3415549:G:A	rs188710088	0.00207	NA	0.027
Other	125	NFIC	rs9749589	chr19:3405594:T:A	19:3405592:T:A	NFIC	YES	28183528	Jun GR	Transethnic genome-wide scan identifies novel Alzheimer's disease loci.	PGC2	A	T	NA	NA	-2.52	0.0117	NA	NA	645765	NA	NA	chr19:3405594:T:A	rs9749589	0.0117	1	NA	NA	NA	NA	NA	chr19:3412232:G:A	rs145608200	0.0007	NA	0.048
Other	125	NFIC	rs9749589	chr19:3405594:T:A	19:3405592:T:A	NFIC	YES	28183528	Jun GR	Transethnic genome-wide scan identifies novel Alzheimer's disease loci.	EADB	A	T	0.152	1 (0.98-1.03)	NA	0.948	85665	400902	486567	36.8	0.105	chr19:3416301:G:A	rs7247005	0.746	0.609	NA	NA	NA	NA	NA	chr19:3415549:G:A	rs188710088	0.021	NA	0.027
Other	126	CACNA1A	rs189753894	chr19:13513675:C:A	19:13624489:C:A	CACNA1A	NO	34151794	Kang S	Potential Novel Genes for Late-Onset Alzheimer's Disease in East-Asian Descent Identified by APOE-Stratified Genome-Wide Association Study.	IGAP2	A	C	NA	0.98 (0.87-1.12)	NA	0.81	NA	NA	NA	NA	NA	NA	NA	NA	NA	NA	NA	NA	NA	NA	NA	NA	NA	NA	NA
Other	126	CACNA1A	rs189753894	chr19:13513675:C:A	19:13624489:C:A	CACNA1A	NO	34151794	Kang S	Potential Novel Genes for Late-Onset Alzheimer's Disease in East-Asian Descent Identified by APOE-Stratified Genome-Wide Association Study.	PGC1	NA	NA	NA	NA	NA	NA	NA	NA	NA	NA	NA	NA	NA	NA	NA	NA	NA	NA	NA	NA	NA	NA	NA	NA	NA
Other	126	CACNA1A	rs189753894	chr19:13513675:C:A	19:13624489:C:A	CACNA1A	NO	34151794	Kang S	Potential Novel Genes for Late-Onset Alzheimer's Disease in East-Asian Descent Identified by APOE-Stratified Genome-Wide Association Study.	IGAP2+UKB	A	C	0.00252	0.99 (0.88-1.12)	NA	0.923	NA	NA	NA	0	0.686	NA	NA	NA	NA	NA	NA	NA	NA	NA	NA	NA	NA	NA	NA
Other	126	CACNA1A	rs189753894	chr19:13513675:C:A	19:13624489:C:A	CACNA1A	NO	34151794	Kang S	Potential Novel Genes for Late-Onset Alzheimer's Disease in East-Asian Descent Identified by APOE-Stratified Genome-Wide Association Study.	GR@ACE	A	C	NA	0.98 (0.86-1.11)	NA	0.772	NA	NA	NA	NA	NA	NA	NA	NA	NA	NA	NA	NA	NA	NA	NA	NA	NA	NA	NA
Other	126	CACNA1A	rs189753894	chr19:13513675:C:A	19:13624489:C:A	CACNA1A	NO	34151794	Kang S	Potential Novel Genes for Late-Onset Alzheimer's Disease in East-Asian Descent Identified by APOE-Stratified Genome-Wide Association Study.	PGC2	A	C	NA	NA	0.11	0.911	NA	NA	72239	NA	NA	NA	NA	NA	NA	NA	NA	NA	NA	NA	NA	NA	NA	NA	NA
Other	126	CACNA1A	rs189753894	chr19:13513675:C:A	19:13624489:C:A	CACNA1A	NO	34151794	Kang S	Potential Novel Genes for Late-Onset Alzheimer's Disease in East-Asian Descent Identified by APOE-Stratified Genome-Wide Association Study.	EADB	NA	NA	NA	NA	NA	NA	NA	NA	NA	NA	NA	NA	NA	NA	NA	NA	NA	NA	NA	NA	NA	NA	NA	NA	NA
Other	127	KIR3DL2	rs640345	chr19:54851404:T:C	19:55362859:T:C	KIR3DL2	YES	30979435	Lo MT	Identification of genetic heterogeneity of Alzheimer's disease across age.	IGAP2	T	C	NA	1.01 (0.96-1.05)	NA	0.825	NA	NA	NA	NA	NA	chr19:54851264:G:T	rs639850	0.488	0.993	NA	NA	NA	NA	NA	chr19:54850961:T:G	rs7259988	0.246	NA	0.285
Other	127	KIR3DL2	rs640345	chr19:54851404:T:C	19:55362859:T:C	KIR3DL2	YES	30979435	Lo MT	Identification of genetic heterogeneity of Alzheimer's disease across age.	PGC1	T	C	0.163	1.01 (0.98-1.04)	0.61	0.545	NA	NA	17477	NA	NA	chr19:54851264:G:T	rs639850	0.402	0.993	NA	NA	NA	NA	NA	chr19:54850668:G:C	rs55661544	0.205	NA	0.724
Other	127	KIR3DL2	rs640345	chr19:54851404:T:C	19:55362859:T:C	KIR3DL2	YES	30979435	Lo MT	Identification of genetic heterogeneity of Alzheimer's disease across age.	IGAP2+UKB	T	C	0.452	1.02 (0.99-1.04)	NA	0.161	NA	NA	NA	0	0.6	chr19:54851264:G:T	rs639850	0.146	0.993	NA	NA	NA	NA	NA	chr19:54850961:T:G	rs7259988	0.129	NA	0.285
Other	127	KIR3DL2	rs640345	chr19:54851404:T:C	19:55362859:T:C	KIR3DL2	YES	30979435	Lo MT	Identification of genetic heterogeneity of Alzheimer's disease across age.	GR@ACE	T	C	NA	1.01 (0.96-1.05)	NA	0.783	NA	NA	NA	NA	NA	chr19:54851404:T:C	rs640345	0.783	1	NA	NA	NA	NA	NA	chr19:54851404:T:C	rs640345	0.783	1	1
Other	127	KIR3DL2	rs640345	chr19:54851404:T:C	19:55362859:T:C	KIR3DL2	YES	30979435	Lo MT	Identification of genetic heterogeneity of Alzheimer's disease across age.	PGC2	T	C	NA	NA	0.21	0.83	NA	NA	71335	NA	NA	chr19:54845895:C:G	rs671203	0.0467	0.852	NA	NA	NA	NA	NA	chr19:54850487:G:T	rs652188	0.0633	0.985	0.913
Other	127	KIR3DL2	rs640345	chr19:54851404:T:C	19:55362859:T:C	KIR3DL2	YES	30979435	Lo MT	Identification of genetic heterogeneity of Alzheimer's disease across age.	EADB	NA	NA	NA	NA	NA	NA	NA	NA	NA	NA	NA	chr19:54850487:G:T	rs652188	0.385	0.985	NA	NA	NA	NA	NA	chr19:54850487:G:T	rs652188	0.385	0.985	0.913
Other	128	TGM6	rs34972666	chr20:2404326:A:G	20:2384972:A:G	TGM6	YES	23535033	Sherva R	Genome-wide association study of the rate of cognitive decline in Alzheimer's disease.	IGAP2	G	A	NA	1.01 (0.96-1.05)	NA	0.781	NA	NA	NA	NA	NA	chr20:2406348:C:T	rs6114061	0.416	0.839	NA	NA	NA	NA	NA	chr20:2403505:G:A	rs6137891	0.171	NA	0.008
Other	128	TGM6	rs34972666	chr20:2404326:A:G	20:2384972:A:G	TGM6	YES	23535033	Sherva R	Genome-wide association study of the rate of cognitive decline in Alzheimer's disease.	PGC1	G	A	0.122	1 (1-1.01)	0.74	0.46	NA	NA	435847	NA	NA	chr20:2404790:G:A	rs6106640	0.318	0.855	NA	NA	NA	NA	NA	chr20:2403703:G:A	rs144338465	0.00486	NA	0.009
Other	128	TGM6	rs34972666	chr20:2404326:A:G	20:2384972:A:G	TGM6	YES	23535033	Sherva R	Genome-wide association study of the rate of cognitive decline in Alzheimer's disease.	IGAP2+UKB	G	A	0.121	1.01 (0.98-1.03)	NA	0.703	NA	NA	NA	0	0.968	chr20:2404790:G:A	rs6106640	0.49	0.855	NA	NA	NA	NA	NA	chr20:2411861:G:T	rs73071399	0.16	NA	0.002
Other	128	TGM6	rs34972666	chr20:2404326:A:G	20:2384972:A:G	TGM6	YES	23535033	Sherva R	Genome-wide association study of the rate of cognitive decline in Alzheimer's disease.	GR@ACE	G	A	NA	1.01 (0.98-1.04)	NA	0.5	NA	NA	NA	NA	NA	chr20:2410583:C:T	rs7263876	0.335	0.799	NA	NA	NA	NA	NA	chr20:2409450:G:A	rs117446689	0.00808	NA	0.093
Other	128	TGM6	rs34972666	chr20:2404326:A:G	20:2384972:A:G	TGM6	YES	23535033	Sherva R	Genome-wide association study of the rate of cognitive decline in Alzheimer's disease.	PGC2	G	A	NA	NA	-0.57	0.567	NA	NA	762266	NA	NA	chr20:2404326:A:G	rs34972666	0.567	1	NA	NA	NA	NA	NA	chr20:2403703:G:A	rs144338465	0.00486	NA	0.009
Other	128	TGM6	rs34972666	chr20:2404326:A:G	20:2384972:A:G	TGM6	YES	23535033	Sherva R	Genome-wide association study of the rate of cognitive decline in Alzheimer's disease.	EADB	G	A	0.118	0.99 (0.97-1.02)	NA	0.574	85934	401577	487511	0	0.929	chr20:2419857:C:A	rs10485600	0.223	0.776	NA	NA	NA	NA	NA	chr20:2415408:C:T	rs116787233	0.028	NA	NA

## Sheet: Supplementary Table 2
Supplementary Table 2: Heritability values reported in the literature for Alzheimer’s disease. Values reported on the observed scale are indicated in grey
Category	Reference for initial heritability value	Reference for transformed heritability values using different prevalence values compared to the initial heritability value	Heritability (standard error or confidence interval) on the liability scale unless specified	Data	Method	Prevalence	APOE included or excluded	Additional information, in particular variant selection	LD reference panel	Number of variants (range for meta-analyses)	Sample size				Mean age (range across studies or consortia for meta-analyses)	% females (range across studies or consortia for meta-analyses)
											Cases	Controls	Proxy cases	Proxy controls
Twin studies	Bergem et al. Archives of General Psychiatry 54, 264–270 (1997), PMID: 9075467	/	0.55 to 0.61 (se ~ 0.2 to 0.3)	Norwegian Twin Register	Twin study	/	/	Different estimations according to probability percentages of positive cases included in the sample when the prevalence is 10%	/	/	72 pairs with at least one dementia case, 38 twin pairs with at least one AD case		/		Cases: 72.7 Controls: /	/
	Gatz et al. The Journals of Gerontology: Series A 52A, M117–M125 (1997), PMID: 9060980	/	0.74	Study of Dementia in Swedish Twins	Twin study	/	Included	/		/	65 pairs with at least one dementia case, 40 twin pairs with at least one AD case		/		Mean age of onset 75.8 (sd=9.03) among MZ pairs, 73.7 (sd=8.92) among DZ pairs	/
	Pedersen et al. Annals of Neurology 55, 180–185 (2004), PMID: 14755721	/	0.48 (0.16-0.74)	OCTO-Twin Study and Study of Dementia in Swedish Twins	Twin study	/		/		/	662 twin pairs, 70 pairs with at least one AD case		/		Cases: 83.9 Controls: /	/
	Gatz et al. Archives of general psychiatry 63, 168–74 (2006), PMID: 16461860	/	0.58 (0.19-0.87)	Twins	Twin study, ACE model	/	Included	/		/	11884 twin pairs, 4225 complete twin pairs (392 with at least one AD case)		/		Cases ~ 77.35 (dementia) Controls: /	Cases: 72.6 Controls: 55.5
			0.79 (0.67-0.88)		Twin study, ACE model without shared environmental influences
	Polderman et al. Nat Genet 47, 702–709 (2015), PMID: 25985137	/	0.627 (0.081)	Meta-analysis of twin studies	Twin study, ACE model	/	Included	/		/	1234 twin pairs		/		/	/
			0.594 (0.062)	Meta-analysis of twin studies	Twin study, ACE model, same sex pairs only						413 twin pairs		/		/	/
Raw genetic data	Lee et al. Human Molecular Genetics 22, 832–841 (2013), PMID: 23193196	Lee et al. Human Molecular Genetics 22, 832–841 (2013), PMID: 23193196	0.24 (0.03)	GERAD, genotype data	GCTA (REML)	0.02	Included	MAF > 1%, missingness > 5%, variants in Hardy Weinberg equilibrium, sex chromosomes excluded	/	499757	3290	3849	/		/	/
		Escott-Price et al. Neurobiology of Aging 49, 214.e7-214.e11 (2017), PMID: 27595457	0.24 (0.18-0.30)			0.02				See Lee et al, 2013
			0.27 (0.20-0.33)			0.03
			0.45 (0.34-0.57)			0.17
			0.55 (0.41-0.68)			0.33
		Zhang et al. Nat Commun 11, 4799 (2020), PMID: 32968074	0.31 (0.04)			0.05
	Ridge et al. PLOS ONE 8, e79771 (2013), PMID: 24244562	Ridge et al. PLOS ONE 8, e79771 (2013), PMID: 24244562	0.33 (0.033)	ADGC, HapMap imputation	GCTA (REML)	0.13	Included	MAF > 1%, variants in Hardy Weinberg equilibrium, info score > 0.5, sex chromosomes excluded		2042116	5708	5214	0		Cases: 74.9 Controls: 75.7	Cases: 58.3 Controls: 59.5
		Zhang et al. Nat Commun 11, 4799 (2020), PMID: 32968074	0.25 (0.02)			0.05
	Ridge et al. Neurobiology of Aging 41, 200.e13-200.e20 (2016), PMID: 27036079		0.53 (0.0448)	ADGC, 1000G imputation	GCTA (REML)	0.13	Included	MAF > 1%, info score > 0.5		8712879	3877	5822	0		77.7	Cases: 58.6 Controls: 59.5
	Nazarian et al. Journal of Alzheimer’s Disease 70, 907–915 (2019), PMID: 31282417		0.28 (0.091)	FHS + HRS + NIA-LOADFS, imputation	GCTA (REML) followed by meta-analysis	0.1	Included	MAF > 1%, variants in Hardy Weinberg equilibrium, missingness < 5%, info score > 0.7, sex chromosomes excluded		1,548,012 to 1,812,582	281 to 1850	1866 to 5877	0		Cases: 79.85-85.93 Controls: 62.77-73.69	54.77% to 62.43%
			0.348 (0.113)			0.2
			0.389 (0.126)			0.3
Summary statistics, no proxy cases included	THE BRAINSTORM CONSORTIUM et al. Science 360, eaap8757 (2018), PMID: 29930110	THE BRAINSTORM CONSORTIUM et al. Science 360, eaap8757 (2018), PMID: 29930110	0.25 (0.04)	GERAD	LDSC	0.17	Excluded	HapMap 3 SNPs, MAF > 5%, MHC excluded, info score > 0.9, missingness	1000 Genomes European panel	/	3941	7848	/		Cases: ~73 Controls: ~51	Cases: ~64 Controls: ~51.8
		Zhang et al. Nat Commun 11, 4799 (2020), PMID: 32968074	0.17 (0.03)			0.05
		THE BRAINSTORM CONSORTIUM et al. Science 360, eaap8757 (2018), PMID: 29930110	0.13 (0.023)	IGAP1	LDSC	0.17		MAF > 5%, MHC excluded	1000 Genomes European panel		17008	37154	0		Cases: 68.5-82.7 Controls: 51-76.3	Cases: 59.4-64.9 Controls: 51.8-60.7
		Zhang et al. Nat Commun 11, 4799 (2020), PMID: 32968074	0.09 (0.02)			0.05
	Zhang et al. Nat Genet 50, 1318–1326 (2018), PMID: 30104760		0.072 (0.015)	IGAP1	GENESIS	0.044	Exclusion of loci with very large effect sizes	HapMap 3 SNPs, MAF > 5%, MHC excluded, missingness	1000 Genomes European panel	1.04 millions	17008	37154	0		Cases: 68.5-82.7 Controls: 51-76.3	Cases: 59.4-64.9 Controls: 51.8-60.7
	Kunkle et al. Nature Genetics 51, 414–430 (2019)		0.071 (0.011) Observed scale	IGAP2	LDSC (LD Hub v.1.9.0)	/	Included	/	/	/	21982	41944	0		Cases: 58.6-86.1 Controls: 45-84.4	Cases: 23.1-78 Controls: 40.5-76
			0.0637 (0.009) Observed scale				Excluded
	Jansen et al. Nature Genetics 51, 404–413 (2019), PMID: 30820047		0.055 (0.0099)	PGC1 Phase 1 (PGC-ALZ+IGAP1+ADSP)	LDSC	0.043	/	/	1000 Genomes European panel	/	24087	55058	0		Cases:74.1-80.5 Controls: 58.8-86.5 (IGAP considered as a single study)	Cases: 52.5-66.4 Controls: 48-59.5 (IGAP considered as a single study)
	Speed et al. Nat Genet 51, 277–284 (2019), PMID: 30510236		0.12 (0.03)	IGAP1	SumHer (LDAK v5)	0.075	Exclusion of variants explaining > 1% phenotypic variation and variants in LD with them	Variants in the eMERGE data, MAF > 1%, exclusion of sex chromosomes, MHC region, variants explaining > 1% phenotypic variation and variants in LD with them	Non-Finnish European 1000 Genomes panel	4555718	17008	37154			Cases: 68.5-82.7 Controls: 51-76.3	Cases: 59.4-64.9 Controls: 51.8-60.7
			0.03 (0.01)		LDSC (v1.0.0)
	Schwartzentruber et al. Nature Genetics 53, 392–402 (2021), PMID: 33589840		0.0711 (0.0113) Observed scale	IGAP2	LDSC	/	/	/	/	/	21982	41944	0	0	Cases: 58.6-86.1 Controls: 45-84.4	Cases: 23.1-78 Controls: 40.5-76
	Wightman et al. Nat Genet 53,1276–1282 (2021), PMID: 34493870		0.031 (0.0062)	PGC2 without UKB	LDSC	0.05	/	/	1000 Genomes European panel	/	43725	717979	0	0	/	/
	Grotzinger et al. Biological Psychiatry (2022) doi:10.1016/j.biopsych.2022.05.029, PMID: 35973856		0.07 (0.011)	IGAP2	LDSC	0.043	Excluded	HapMap 3 SNPs, MAF >1%, info score >0.9, MHC excluded, sex chromosomes excluded	/	/	21982	41944	0		Cases: 58.6-86.1 Controls: 45-84.4	Cases: 23.1-78 Controls: 40.5-76
	Escott-Price et al. Brain Communications 4, fcac125 (2022), PMID: 35663382		0.42 (0.19)	Corneveaux et al. Hum Mol Genet 2010; 19: 3295– 3301	LDSC	0.05	/	LDSC default filtering	1000 Genomes European panel	/	1011	583	0		Cases: 81.9 Controls: 80.8	/
			0.07 (0.01)	IGAP2							21982	41944	0		Cases: 58.6-86.1 Controls: 45-84.4	Cases: 23.1-78 Controls: 40.5-76
			0.06 (0.01)	PGC1							24087	55058			Cases:74.1-80.5 Controls: 58.8-86.5 (IGAP considered as a single study)	Cases: 52.5-66.4 Controls: 48-59.5 (IGAP considered as a single study)
Summary statistics, proxy cases included	Schwartzentruber et al. Nature Genetics 53, 392–402 (2021), PMID: 33589840		0.0496 (0.0063) Observed scale	UKB	LDSC	/	/	/	/	/	898	0	52144	355900	/	/
	Schwartzentruber et al. Nature Genetics 53, 392–402 (2021), PMID: 33589840		0.1339 (0.0199) Observed scale	IGAP2 + UKB							22880	41944	52144	355900	Not specified	Not specified
	Escott-Price et al. Brain Communications 4, fcac125 (2022), PMID: 35663382		0.03 (0.004)	IGAP1 + UKB (Marioni, 2018)	LDSC	0.05	/	LDSC default filtering	1000 Genomes European panel	/	25580	48466	42034	272244	Cases: / Controls: 67.3	/
			0.02 (0.003)	PGC1	LDSC						24087	55058	47793	328320	Cases: 59.1-80.5 Controls: 56.4-86.5 (IGAP considered as a single study)	Cases: 52.5-66.4 Controls: 48-59.5 (IGAP considered as a single study)
			0.03 (0.004)	GR@ACE	LDSC						36675	58482	42034	272244	Cases: 75.5-79.44 Controls: 53.38-70.7 (IGAP considered as a single study, excluding proxy cases and controls)	Cases: 63.9-67.9 Controls: 46.7-56.9 (IGAP considered as a single study, excluding proxy cases and controls)
			0.03 (0.003) (dementia)	EADB	LDSC						39106	63137	46828	338440	Cases: 71.1-83.7 (excluding proxy cases) Controls: 50.7-82.8	Cases: 54-72.9 Controls: 44.4-60.3
	Fuente et al. PLOS Genetics 18, e1010208 (2022), PMID: 35658006		0.0695 (0.03)	IGAP2 + UKB	Genomic SEM	0.05	Excluded	MAF > 1%, MHC excluded	1000 Genomes European panel	/	21982	41944	42034	272244	Cases: 58.6-86.1 Controls: 45-84.4 (excluding proxy cases and controls)	Cases: 23.1-78 Controls: 40.5-76 (excluding proxy cases and controls)
			0.12			0.3
			0.0895 (0.0517)	IGAP2 + UKB	Genomic SEM with stratified LDSC	0.05
			0.1109	NO	HESS	0.05	Included	MAF > 1%	1000 Genomes European panel	/
			0.0992	NO	HESS	0.05	Excluded
			0.073 (0.012)	IGAP2 Stage 1	LDSC	0.05	Excluded	HapMap 3 SNPs, MAF > 1%, MHC excluded, info score > 0.9		/	21982	41944	/	/	Cases: 58.6-86.1 Controls: 45-84.4	Cases: 23.1-78 Controls: 40.5-76
